# Supplementary material for: Application of clinical blood metabogram for diagnosis of early-stage Parkinson’s disease: a pilot study
Source: Front Mol Biosci. 2024 Aug 14;11:1407974. doi: 10.3389/fmolb.2024.1407974 (PMC11350164; doi:10.3389/fmolb.2024.1407974)
Supplement: Supplementary file 1 [file Table1.XLSX]

## Sheet: Table S1
		Supplementary Table S1. Sets of m/z values forming components of the clinical blood metabogram.
		coeff – principal component coefficient
		Set 1					Set 2					Set 3					Set 4					Set 5					Set 6					Set 7
		Positive		Negative			Positive		Negative			Positive		Negative			Positive		Negative			Positive		Negative			Positive		Negative			Positive		Negative
		m/z	coeff.	m/z	coeff.		m/z	coeff.	m/z	coeff.		m/z	coeff.	m/z	coeff.		m/z	coeff.	m/z	coeff.		m/z	coeff.	m/z	coeff.		m/z	coeff.	m/z	coeff.		m/z	coeff.	m/z	coeff.
		84.959	0.0241384	132.065	-0.0208166		80.947	0.0296497	85.945	-0.022083		84.044	0.0334402	85.945	-0.0390172		85.945	0.0310157	80.947	-0.0393415		84.959	0.0285346	85.945	-0.0251807		82.944	0.0225111	84.08	-0.0206321		90.054	0.0226488	83.06	-0.0314563
		87.044	0.0230425	160.06	-0.0215216		82.944	0.0312525	98.961	-0.0258577		85.028	0.021218	88.952	-0.0200144		89.939	0.0259288	82.944	-0.0387528		85.028	0.0232062	98.961	-0.0213014		90.054	0.020041	85.047	-0.0251339		91.02	0.0214246	87.044	-0.0212637
		88.952	0.0237436	161.063	-0.020783		84.044	0.0254472	100.956	-0.0264617		85.047	0.0255419	89.939	-0.0311857		97.968	0.0318728	83.021	-0.0309494		85.047	0.0292656	99.968	-0.0450095		90.976	0.0227128	86.06	-0.0263908		91.98	0.0261942	101.07	-0.0364262
		89.059	0.0285013	247.092	-0.0203899		85.047	0.0216721	101.94	-0.0205736		86.096	0.0203005	93.044	-0.0228043		98.961	0.0321236	84.08	-0.0470483		86.992	0.0649735	100.956	-0.025259		107.953	0.0206993	88.039	-0.0386271		92.98	0.028512	106.049	-0.0224328
		91.054	0.0226619	248.87	-0.0206208		96.921	0.0436683	102.903	-0.020177		88.039	0.0323055	97.968	-0.0385049		99.968	0.0218844	86.096	-0.0415603		87.044	0.0260243	101.94	-0.0218012		112.955	0.0208491	89.059	-0.0238214		95.049	0.0219337	112.075	-0.0204081
		92.949	0.0215646	250.868	-0.0208822		98.918	0.0424554	105.033	-0.0203407		90.976	0.0448827	98.961	-0.0392601		100.932	0.0323247	87.099	-0.0391621		87.08	0.0346067	101.964	-0.045298		119.906	0.0203093	93.044	-0.0375824		100.075	0.0210963	112.895	-0.0278126
		93.069	0.0285739	252.866	-0.0206989		100.916	0.0386842	114.956	-0.0294131		91.02	0.0309647	99.968	-0.0295762		100.956	0.0333863	95.06	-0.029099		88.039	0.0200051	102.903	-0.0211387		122.964	0.0202283	95.06	-0.0357934		102.091	0.034392	113.071	-0.0303245
		95.085	0.032246	254.817	-0.0209817		100.98	0.0209959	115.963	-0.0319407		91.98	0.0401992	100.932	-0.0400675		101.94	0.0359061	96.921	-0.0271745		88.952	0.0278898	110.976	-0.023662		123.08	0.0209905	102.054	-0.0228868		103.038	0.0388011	114.893	-0.0299185
		97.064	0.0311691	264.845	-0.0226629		101.07	0.025498	116.951	-0.0271263		92.98	0.0311033	100.956	-0.0371989		101.964	0.0218167	98.918	-0.0287746		89.939	0.0257945	113.976	-0.047531		132.076	0.0205874	104.07	-0.0320284		105.995	0.0247652	116.89	-0.0251676
		97.101	0.0305936	266.843	-0.0220628		102.054	0.023479	116.971	-0.0270372		96.078	0.0279418	101.008	-0.027783		102.903	0.0369136	98.995	-0.0282751		90.054	0.0216049	116.971	-0.024784		135.08	0.0221099	109.03	-0.0236323		106.95	0.0222868	120.003	-0.0237918
		99.043	0.0285248	293.098	-0.0226976		104.07	0.026475	117.959	-0.0335929		97.028	0.0325874	101.94	-0.0349441		107.953	0.0286691	100.916	-0.0282768		91.054	0.0337683	117.927	-0.0455583		135.926	0.0225983	110.071	-0.029615		107.015	0.0265512	124.036	-0.0311532
		99.08	0.0308712	294.101	-0.0224526		104.992	0.0434659	118.943	-0.024758		101.07	0.0296677	101.964	-0.0304419		112.955	0.0239614	101.059	-0.0236821		92.949	0.0281109	117.979	-0.0444791		144.938	0.0219028	111.078	-0.0218937		112.037	0.031166	129.065	-0.0248436
		101.059	0.0236368	295.029	-0.0227323		105.995	0.0389223	118.967	-0.0266622		102.054	0.0341828	102.127	-0.0260636		113.963	0.0314627	102.054	-0.0240538		94.065	0.0269145	118.967	-0.0232894		148.935	0.0225705	112.086	-0.028039		113.009	0.0375161	130.049	-0.025944
		103.075	0.0286836	295.102	-0.020693		112.895	0.034978	119.906	-0.0239957		103.054	0.02537	102.903	-0.0365863		114.956	0.0245204	103.054	-0.0341502		97.028	0.0222322	119.975	-0.0436939		154.058	0.0205067	113.107	-0.0224854		116.07	0.0308531	135.976	-0.0396867
		105.069	0.0326279	315.08	-0.0237749		113.071	0.0231456	124.956	-0.0226956		104.052	0.0283744	106.065	-0.0220379		115.963	0.0260408	104.052	-0.0365166		97.076	0.0346799	121.972	-0.0434403		158.154	0.0205031	113.132	-0.0232819		116.927	0.0209055	137.027	-0.0227394
		106.049	0.0215109	316.082	-0.0235439		114.066	0.0220544	126.967	-0.0206032		106.95	0.0555785	110.976	-0.0204987		116.052	0.0211113	104.07	-0.0217432		99.043	0.0221338	122.964	-0.0242802		158.963	0.0277091	115.036	-0.0220612		116.992	0.0264315	137.998	-0.0259045
		107.015	0.0259775	316.858	-0.0219383		114.893	0.0346216	130.943	-0.0222912		107.953	0.0252248	112.955	-0.0327581		116.927	0.0289294	104.106	-0.0310926		100.98	0.0520806	123.973	-0.0478206		162.949	0.0244776	115.086	-0.0352709		117.073	0.0260997	138.019	-0.0200863
		107.085	0.0324571	317.084	-0.0228067		115.069	0.0222491	131.95	-0.0268199		108.948	0.0557657	113.058	-0.0207902		116.951	0.0252042	105.11	-0.0338154		101.096	0.0513323	126.967	-0.028873		164.93	0.0254652	116.052	-0.0284933		119.049	0.0315674	142.063	-0.0293379
		107.966	0.0244656	337.061	-0.0238184		116.89	0.0379998	131.974	-0.0210508		109.03	0.0381148	113.107	-0.0207769		116.971	0.0316113	107.049	-0.0295824		102.127	0.0317862	127.975	-0.0480624		166.901	0.0237006	117.056	-0.0242316		122.058	0.0251971	146.029	-0.0257336
		109.064	0.0288466	338.064	-0.0234515		116.992	0.0418092	132.966	-0.0291069		110.008	0.026603	113.963	-0.0376889		117.927	0.0206856	110.071	-0.0425708		106.065	0.0329799	128.963	-0.0279715		168.063	0.0206953	122.044	-0.0243413		123.043	0.0259497	147.03	-0.0231415
		109.101	0.0322817	359.043	-0.0243169		120.065	0.0217809	133.974	-0.0326297		111.009	0.0271099	113.976	-0.0294968		117.959	0.025435	111.078	-0.0329452		107.953	0.0293667	129.97	-0.0494741		172.979	0.0265805	126.052	-0.0204141		125.021	0.0269773	148.027	-0.022826
		111.043	0.0286931	360.046	-0.0234768		120.965	0.0283789	134.962	-0.0289276		111.091	0.0214067	114.956	-0.0227279		117.979	0.0220716	112.037	-0.0279926		108.08	0.0314088	130.943	-0.0291775		175.941	0.0214227	129.102	-0.0209802		126.967	0.0232388	148.044	-0.0227415
		111.116	0.0312937	369	-0.0209455		122.044	0.0237258	138.019	-0.0396597		112.006	0.0273223	115.963	-0.0249682		118.943	0.0372296	112.075	-0.0205221		109.064	0.0239492	132.987	-0.0279119		185.114	0.020522	132.065	-0.0303982		128.963	0.0249935	148.079	-0.0226319
		113.058	0.02769	370.003	-0.0214286		123.94	0.020257	138.98	-0.0354423		112.023	0.0323506	116.951	-0.0242826		118.967	0.0327733	112.086	-0.0337499		110.008	0.0506293	135.937	-0.0434614		186.117	0.0202041	132.987	-0.0202081		132.076	0.0220713	159.076	-0.0316848
		113.132	0.0265421	374.816	-0.0246485		129.102	0.0261939	139.987	-0.0252967		112.052	0.0331	116.971	-0.0366777		119.906	0.0342386	113.071	-0.0203991		111.009	0.0504939	136.938	-0.0446634		190.979	0.022931	133.061	-0.0268424		132.987	0.0374008	160.926	-0.0314383
		114.09	0.021774	376.814	-0.0244085		130.049	0.0248983	140.995	-0.0263395		116.035	0.0300743	117.927	-0.0264384		119.975	0.0223022	114.066	-0.0276656		111.091	0.0493789	139.987	-0.0268773		191.04	0.0209627	133.103	-0.0231928		134.018	0.0531226	161.131	-0.0315345
		115.036	0.0262103	378.812	-0.0202208		131.052	0.0213561	141.983	-0.0217444		116.07	0.0349059	117.959	-0.0263807		121.972	0.0218818	115.069	-0.0355379		112.006	0.0542966	140.995	-0.0269702		200.859	0.024678	135.002	-0.045179		135.002	0.0613192	162.949	-0.0236086
		116.107	0.021124	381.025	-0.0224952		132.987	0.0226372	142.99	-0.0243743		117.073	0.0348562	117.979	-0.0298449		122.924	0.0332718	115.086	-0.0276132		112.023	0.0382577	141.983	-0.0297764		202.18	0.0304962	136.002	-0.0386485		136.075	0.0358518	164.127	-0.020056
		117.056	0.0247969	382.028	-0.0225971		136.048	0.0263064	143.958	-0.0219296		118.064	0.0218829	118.943	-0.0371203		122.964	0.0326294	118.064	-0.0308844		112.075	0.0272536	142.99	-0.0310907		206.893	0.0263727	140.042	-0.032452		136.938	0.020635	165.988	-0.0320928
		117.09	0.0277946	384.845	-0.021975		137.05	0.0220656	144.938	-0.0274175		118.086	0.0246079	118.967	-0.0371045		123.928	0.0243765	120.003	-0.0207735		112.955	0.0227102	143.958	-0.0262554		208.89	0.0267209	145.049	-0.0238717		137.05	0.0261919	170.854	-0.026584
		119.018	0.0218017	386.842	-0.0216435		138.906	0.0264037	144.959	-0.026614		119.049	0.0221799	119.906	-0.0288161		124.922	0.0316843	120.08	-0.034805		113.009	0.0300751	145.954	-0.0276513		210.888	0.0295371	147.113	-0.0284174		138.052	0.0346862	176.103	-0.0249101
		121.065	0.0305549	390.982	-0.0207734		139.915	0.0252718	145.954	-0.0207451		119.089	0.0200546	119.975	-0.0286596		124.956	0.0347517	121.084	-0.0360875		115.024	0.047107	146.956	-0.0270982		213.146	0.0223688	148.116	-0.0219553		143.958	0.0212428	184.073	-0.0333211
		121.101	0.0315732	391.984	-0.0215588		140.903	0.0307625	146.956	-0.0220221		120.003	0.0261866	121.972	-0.0309868		126.921	0.0357809	124.086	-0.0415309		116.035	0.0471684	147.113	-0.0212739		214.499	0.0221056	149.993	-0.0248605		144.959	0.0225949	189.022	-0.0353033
		123.08	0.0299959	400.823	-0.0218259		142.047	0.0305196	147.953	-0.0207262		120.08	0.0299359	122.096	-0.0217612		126.967	0.0338694	126.052	-0.0254779		119.018	0.0380227	147.953	-0.0288804		215.937	0.0201402	150.976	-0.0516067		145.954	0.0224848	189.161	-0.0231649
		123.116	0.0324089	406.955	-0.0204747		142.9	0.0269329	155.974	-0.0267108		121.084	0.0284359	122.964	-0.0354615		127.975	0.024056	130.086	-0.0452042		122.044	0.0302553	149.953	-0.0355963		216.922	0.0514027	151.982	-0.0354132		146.956	0.0262384	213.97	-0.0264684
		125.096	0.0319671	412.964	-0.0219014		143.081	0.021598	160.015	-0.0248362		122.027	0.0279112	123.973	-0.0266199		128.963	0.0330574	131.089	-0.0422968		122.096	0.0257726	151.95	-0.0355548		217.926	0.0513283	152.974	-0.0505532		147.953	0.0201329	214.836	-0.0213403
		125.132	0.0308464	413.967	-0.0219556		147.076	0.0262936	161.969	-0.0268225		122.044	0.0214636	124.956	-0.0359997		129.97	0.0232809	132.101	-0.0369892		123.025	0.0359112	153.948	-0.0392258		218.919	0.050496	154.022	-0.0203889		148.06	0.0389664	216.833	-0.0222306
		125.986	0.0239174	416.956	-0.0241045		148.935	0.0407709	163.965	-0.0268985		122.924	0.0453839	126.967	-0.0363051		130.943	0.0260104	133.032	-0.023612		123.94	0.028496	154.904	-0.0304753		219.924	0.0505171	156.076	-0.0312824		149.953	0.0304493	230.81	-0.0343918
		127.073	0.0220157	418.004	-0.0223303		150.013	0.0211475	164.966	-0.0288108		123.025	0.0293211	127.073	-0.0313235		130.965	0.0226557	133.103	-0.0399867		124.036	0.0404648	161.131	-0.0236774		226.951	0.0306858	160.015	-0.0271826		149.993	0.0399997	236.041	-0.0284083
		127.111	0.0309691	418.981	-0.0217937		150.932	0.0369725	167.963	-0.0203954		123.043	0.0220665	127.975	-0.0267483		131.95	0.0350171	136.075	-0.021235		125.041	0.043018	161.969	-0.0218346		227.125	0.020783	160.06	-0.0311973		150.976	0.0569546	240.839	-0.0230634
		128.107	0.0234467	426.829	-0.0222215		151.047	0.0340042	174.012	-0.0413143		123.928	0.0467532	128.963	-0.0366154		131.974	0.0302752	138.052	-0.0218873		125.986	0.0269551	163.965	-0.0225954		227.955	0.0304296	161.063	-0.032111		151.95	0.0272504	256.264	-0.0215563
		128.143	0.0220356	428.826	-0.0213628		152.022	0.0376133	176.964	-0.0268388		124.036	0.0242155	129.97	-0.0280916		132.966	0.0226353	138.906	-0.0400483		126.09	0.0263831	167.963	-0.0334609		228.174	0.0204551	163.116	-0.0233769		151.982	0.0504853	256.815	-0.0215123
		130.159	0.0244416	428.937	-0.0220246		153.025	0.0387768	179.98	-0.028453		124.922	0.0444487	130.943	-0.0360912		133.929	0.0253329	140.903	-0.0426887		127.038	0.03806	178.059	-0.0291786		228.955	0.0364942	164.127	-0.0242285		152.974	0.0559528	258.813	-0.0275194
		134.063	0.0264698	429.94	-0.0213224		154.022	0.0370603	182.982	-0.0222977		125.021	0.0209286	130.965	-0.0331709		133.974	0.0242528	142.047	-0.0208604		128.019	0.0581486	181.979	-0.03194		232.896	0.0412793	165.128	-0.0233964		154.058	0.023001	260.812	-0.0238628
		135.08	0.0288324	432.774	-0.0224861		154.88	0.0351451	184.073	-0.0314366		125.041	0.0320988	131.95	-0.0284512		135.926	0.0278378	142.063	-0.026435		128.143	0.0351273	184.985	-0.0253401		233.001	0.02688	166.95	-0.0556764		154.084	0.0245375	261.923	-0.0356029
		135.116	0.0314512	434.772	-0.0231051		156.877	0.0411224	184.985	-0.0261083		126.023	0.0238453	131.974	-0.0348836		135.937	0.0238993	142.9	-0.0395509		129.02	0.0567943	185.069	-0.0209015		233.151	0.0220955	168.949	-0.053744		158.963	0.0235652	262.916	-0.0297812
		136.021	0.0255259	434.96	-0.022366		158.038	0.0240616	185.974	-0.0245193		126.09	0.0256295	132.966	-0.0229799		138.019	0.0226011	144.08	-0.0266174		129.052	0.0505025	185.974	-0.0318358		233.9	0.0341885	169.036	-0.0204269		160.034	0.0390352	263.92	-0.0476351
		137.027	0.0224314	438.983	-0.0251153		158.538	0.0203442	186.98	-0.0257973		126.921	0.0275557	133.929	-0.0423969		139.987	0.0321196	146.06	-0.0230927		129.102	0.0259533	186.93	-0.0301997		233.948	0.0288926	170.059	-0.0244898		162.05	0.0217039	265.252	-0.0259497
		137.096	0.0321986	439.985	-0.022729		158.875	0.0354343	188.979	-0.0311333		128.019	0.0255667	133.974	-0.0232544		140.995	0.0315336	147.113	-0.0456134		130.016	0.0577009	186.98	-0.0264655		234.005	0.0218821	171.016	-0.0358658		162.112	0.0375667	266.97	-0.0225309
		137.132	0.0318177	440.98	-0.0244763		162.05	0.0213196	190.979	-0.0246809		129.02	0.024392	134.962	-0.0251806		141.958	0.0311601	148.116	-0.0443556		130.033	0.0442339	188.927	-0.0305268		234.894	0.0432142	175.118	-0.0255048		163.033	0.0307244	270.797	-0.0241085
		139.111	0.0321237	442.803	-0.0266169		164.029	0.0211195	200.923	-0.0311468		129.102	0.0236879	135.926	-0.0373136		141.983	0.0256536	148.935	-0.0309637		130.159	0.041111	188.979	-0.025461		238.906	0.0259155	176.009	-0.0216838		163.116	0.0378679	272.794	-0.0268985
		139.148	0.0288247	444.801	-0.0256746		164.93	0.0208005	200.991	-0.0266689		130.016	0.0235007	135.937	-0.0331967		142.99	0.0311339	149.059	-0.0339166		130.965	0.0253427	191.076	-0.0214595		240.967	0.037109	176.122	-0.0247504		165.013	0.0207284	272.944	-0.0275742
		140.042	0.0210943	444.911	-0.0208792		165.013	0.0408906	203.986	-0.0271033		130.033	0.0340137	136.938	-0.0228121		143.958	0.0338153	150.013	-0.0221797		132.076	0.0220302	197.079	-0.0315806		241.97	0.0315649	177.111	-0.0264819		165.054	0.0364286	274.792	-0.0232183
		141.038	0.0215292	448.75	-0.0238526		165.988	0.0241748	205.511	-0.024426		130.049	0.0329958	137.003	-0.0280844		144.938	0.0357116	150.058	-0.0277749		132.902	0.0539117	199.99	-0.0318164		244.87	0.0388502	178.008	-0.0390896		166.95	0.0505371	276.119	-0.0296423
		142.122	0.0248436	448.942	-0.0203137		166.901	0.0300936	212.941	-0.0216642		131.052	0.0357554	138.98	-0.0235202		144.959	0.027546	150.932	-0.0314739		133.032	0.030279	200.041	-0.0226162		245.078	0.0226002	178.059	-0.0242753		168.949	0.0514722	276.653	-0.0287808
		142.918	0.0257796	450.748	-0.0221536		169.058	0.0348297	213.97	-0.021726		132.065	0.0298257	139.987	-0.0375908		145.954	0.0331681	154.084	-0.0459373		133.061	0.021579	202.991	-0.0277553		245.949	0.0239132	182.19	-0.0214704		172.04	0.0226898	276.789	-0.023215
		144.138	0.0207813	450.938	-0.0232999		170.059	0.0256546	220.934	-0.022865		133.032	0.0395712	140.995	-0.0343005		146.956	0.0293359	154.88	-0.0382454		134.962	0.0209026	204.941	-0.0366697		246.082	0.0206493	185.032	-0.0281503		172.979	0.0270215	278.172	-0.0288495
		149.022	0.0214466	454.951	-0.0202393		170.854	0.0408487	221.951	-0.0216992		133.061	0.0214546	141.958	-0.0380698		147.953	0.0317694	156.076	-0.0454376		136.002	0.0284576	208.935	-0.0244513		246.863	0.0241317	185.069	-0.0267912		174.938	0.021278	279.895	-0.0397208
		149.095	0.0313921	455.954	-0.0200547		172.851	0.0393538	223.948	-0.0205031		136.021	0.0297361	141.983	-0.0405727		149.953	0.0273478	156.877	-0.0337077		136.112	0.0443293	215.964	-0.0221356		249.146	0.0267904	187.031	-0.0367269		175.941	0.0274318	280.157	-0.0212186
		149.132	0.0313878	456.95	-0.0222119		172.979	0.03347	225.992	-0.0217115		136.075	0.023442	142.122	-0.0212166		151.95	0.0299494	158.092	-0.0332123		137.027	0.0405528	216.015	-0.0223291		249.874	0.0234706	201.019	-0.0242841		176.009	0.0211977	280.826	-0.0230861
		151.112	0.0274985	458.779	-0.0263361		174.849	0.0403263	226.951	-0.0206933		138.052	0.0221887	142.99	-0.0366565		152.53	0.0203305	158.875	-0.0255748		137.998	0.0511401	217.956	-0.0309171		250.149	0.0233943	202.991	-0.0318219		178.024	0.0256883	283.263	-0.0354177
		151.148	0.030174	460.778	-0.0253242		178.008	0.0250481	227.955	-0.0238173		139.04	0.0352461	143.958	-0.0376879		153.948	0.0276021	160.133	-0.0264531		139.04	0.0334654	218	-0.025176		251.872	0.0238738	203.032	-0.0263085		181.979	0.0238104	284.331	-0.0231533
		152.107	0.0256389	460.965	-0.0246271		178.024	0.0271161	228.955	-0.024793		139.086	0.0250907	144.938	-0.0275203		159.969	0.0320372	161.131	-0.0302492		139.086	0.0563421	221.951	-0.0267786		253.141	0.0217052	203.18	-0.0287219		182.081	0.0276127	285.334	-0.0233514
		153.09	0.0306645	461.968	-0.0238903		180.003	0.0238333	233.509	-0.0228812		140.042	0.0271474	144.959	-0.028631		161.969	0.0300329	162.05	-0.0457287		139.915	0.0228144	222.952	-0.0226528		255.978	0.0235979	204.123	-0.0206393		184.094	0.0459626	286.771	-0.0279428
		153.127	0.031807	466.91	-0.0217286		180.042	0.0214531	236.968	-0.0219137		140.068	0.0241719	145.954	-0.037971		162.949	0.0298011	164.029	-0.0241021		141.102	0.0453444	223.948	-0.0264335		259.028	0.0307051	205.029	-0.0220508		186.016	0.0307663	286.835	-0.0270426
		156.138	0.0231182	468.809	-0.023682		180.987	0.0432794	238.906	-0.030502		141.038	0.0318107	146.956	-0.0386756		163.965	0.0316198	164.93	-0.033866		142.063	0.0209316	227.04	-0.0245763		259.13	0.020407	206.982	-0.0301587		186.93	0.0278419	288.768	-0.0345639
		157.083	0.0212149	470.808	-0.025799		185.032	0.0289275	242.925	-0.0227609		141.071	0.0249863	146.996	-0.0314505		164.966	0.0240466	169.036	-0.0225724		142.918	0.0248364	228.174	-0.0240882		260.844	0.0259065	208.935	-0.0479452		188.927	0.0294791	290.766	-0.0244938
		159.115	0.0255458	470.923	-0.0244008		187.031	0.0245834	243.929	-0.0218645		141.102	0.0366023	147.953	-0.0393238		167.963	0.030555	170.059	-0.0443909		143.023	0.0392607	233.151	-0.0220058		263.92	0.0341909	210.014	-0.0283296		191.008	0.0303188	294.866	-0.0207893
		163.147	0.0321796	471.926	-0.0251209		188.953	0.038025	244.924	-0.0200692		142.047	0.0212444	149.953	-0.0336794		174.012	0.0237837	170.092	-0.0334664		144.138	0.0331251	233.972	-0.0305569		270.871	0.0264699	213.074	-0.0203569		191.98	0.0320466	296.8	-0.0235804
		165.089	0.029687	472.921	-0.0240044		191.04	0.022117	255.978	-0.0258846		142.063	0.033263	151.95	-0.0327949		174.938	0.0210127	172.851	-0.0216056		145.049	0.0278452	234.981	-0.0216367		271.242	0.0267832	214.058	-0.0278341		193.983	0.0303539	296.864	-0.0235752
		165.128	0.0219802	473.931	-0.0217044		192.041	0.0291812	258.899	-0.0214381		143.023	0.028622	153.948	-0.0331755		175.941	0.0211851	174.849	-0.0255104		146.029	0.052502	235.967	-0.0259373		272.913	0.0240294	217.082	-0.0270359		197.114	0.0207002	298.797	-0.0228
		165.163	0.0298372	474.758	-0.0208945		198.085	0.031966	259.903	-0.0200142		143.081	0.0398697	154.904	-0.0220794		176.936	0.0206908	175.118	-0.0339429		146.996	0.0230118	236.968	-0.0202332		275.236	0.0202145	222.181	-0.0238511		200.068	0.0221275	302.809	-0.0277709
		167.143	0.0309684	476.755	-0.0205274		198.862	0.0303343	260.898	-0.0206053		144.065	0.0248539	154.97	-0.0216564		176.964	0.0333586	176.065	-0.0460017		147.03	0.052787	237.964	-0.0274044		276.789	0.0228494	222.988	-0.0208243		202.117	0.0258747	304.743	-0.0286984
		169.12	0.030284	476.939	-0.0272984		200.859	0.031209	267.978	-0.020978		146.029	0.0206435	155.004	-0.032782		179.98	0.0266295	176.103	-0.0200089		148.027	0.0507549	241.97	-0.0293912		277.966	0.0296692	226.105	-0.0200867		202.991	0.0594833	307.901	-0.0361974
		173.131	0.0316977	477.941	-0.0263335		203.052	0.0420065	269.993	-0.0223137		146.06	0.0304979	155.974	-0.0330467		181.979	0.0319638	176.122	-0.0340256		148.044	0.045511	245.05	-0.0212366		278.892	0.0215548	228.268	-0.0271325		204.941	0.0228325	310.84	-0.0260394
		177.163	0.0312917	478.937	-0.0269266		204.056	0.0426843	272.944	-0.0277035		147.03	0.0218388	156.138	-0.0256255		182.982	0.0323319	177.061	-0.0377732		148.079	0.024376	261.956	-0.0243585		280.89	0.0242574	228.973	-0.0276169		206.152	0.0233792	314.776	-0.0231713
		179.066	0.0278272	484.787	-0.0250166		205.058	0.0399093	276.653	-0.0222495		147.076	0.0272956	159.969	-0.03678		184.985	0.0362159	178.008	-0.0213733		148.961	0.0232172	264.089	-0.0213123		280.994	0.0262662	229.272	-0.0277989		206.982	0.0280094	316.782	-0.0293302
		179.143	0.031282	486.785	-0.0255358		206.061	0.0339667	278.892	-0.0205066		148.027	0.0229655	161.969	-0.0383875		185.974	0.0249269	178.024	-0.0327801		149.022	0.025751	267.033	-0.0343591		284.17	0.0202947	235.093	-0.0290804		208.935	0.0490906	318.98	-0.0280092
		179.179	0.028457	486.896	-0.0255534		206.127	0.0209521	279.895	-0.0221379		148.044	0.0344795	162.949	-0.0362104		186.93	0.0303543	178.059	-0.0449349		151.047	0.0215212	268.033	-0.0336843		284.91	0.0459273	236.097	-0.0220322		210.05	0.023095	320.997	-0.0259443
		180.076	0.0284325	492.915	-0.0271355		206.893	0.0370586	281.994	-0.0202528		149.059	0.020878	162.971	-0.0466545		186.98	0.0323927	179.09	-0.0323441		152.107	0.0231998	268.891	-0.0218869		285.221	0.0220592	236.163	-0.0235512		214.005	0.0494712	321.131	-0.0220356
		180.1	0.024132	493.916	-0.0247766		207.014	0.0229149	288.922	-0.0259248		150.058	0.0238717	163.965	-0.0358807		188.927	0.0279125	184.073	-0.0210435		152.53	0.0484104	268.961	-0.0207655		285.988	0.0274547	239.237	-0.0210137		214.499	0.0221694	322.808	-0.0231315
		181.121	0.0299081	494.816	-0.0229784		208.016	0.0307302	289.925	-0.0223298		151.047	0.0269417	164.966	-0.046309		188.979	0.0278816	185.069	-0.0413776		154.058	0.0231381	271.242	-0.0206369		286.835	0.0335225	247.092	-0.0282043		215.937	0.0210613	322.93	-0.0262026
		182.19	0.0223033	496.815	-0.0207221		208.89	0.0369683	294.866	-0.0216383		152.53	0.0311574	167.963	-0.0349646		190.912	0.0361564	188.07	-0.0265574		155.104	0.0278798	277.966	-0.0255304		286.907	0.0477783	248.096	-0.0322871		215.964	0.0260336	324.001	-0.034045
		183.191	0.0224546	496.925	-0.0223134		209.013	0.0272988	296.864	-0.0215004		157.046	0.0232151	172.956	-0.0424675		190.979	0.039421	188.127	-0.0331207		155.154	0.0376841	281.048	-0.034317		287.237	0.0248276	250.178	-0.0266822		217.956	0.0317619	324.806	-0.0236299
		185.153	0.0287784	498.934	-0.0266634		210.014	0.0215727	304.895	-0.0301623		158.038	0.0303167	173.078	-0.0250628		191.919	0.0421527	189.074	-0.0267871		157.046	0.0287492	282.049	-0.0340798		288.832	0.0269474	252.917	-0.0415017		225.034	0.021372	326.813	-0.0216629
		187.147	0.0311934	500.762	-0.0245846		210.05	0.0218374	305.898	-0.0242632		158.538	0.0313101	176.964	-0.0319862		191.98	0.0338353	189.134	-0.0356736		157.083	0.0423588	284.005	-0.0280613		289.215	0.02625	256.264	-0.0216523		226.042	0.0423493	332.751	-0.0384219
		189.022	0.0206375	502.759	-0.0233171		210.888	0.0312229	310.84	-0.0201056		158.963	0.0508206	179.98	-0.0339475		192.91	0.0354212	189.161	-0.0294916		158.154	0.0250559	284.17	-0.0214644		289.252	0.025036	256.3	-0.0220026		227.04	0.0243415	333.921	-0.0203101
		191.104	0.0262921	502.87	-0.0240001		211.052	0.0305763	312.999	-0.0290675		159.076	0.0207422	181.911	-0.0279284		199.99	0.0227829	191.008	-0.0350872		160.133	0.0209472	285.221	-0.0210055		289.976	0.0372221	257.074	-0.0243099		227.079	0.031966	334.956	-0.0214547
		191.141	0.031228	506.898	-0.0217951		212.839	0.0374669	322.993	-0.0307614		160.034	0.0222552	181.979	-0.0350914		200.991	0.0243605	191.076	-0.0440573		160.926	0.0316246	287.237	-0.0201069		290.855	0.0258018	257.248	-0.0231836		228.082	0.0349543	336.843	-0.0311586
		191.179	0.0300591	508.892	-0.0249951		212.999	0.0313986	324.001	-0.0365307		160.06	0.0263296	182.982	-0.0424408		204.941	0.0294589	192.041	-0.0295392		164.127	0.0228649	289.013	-0.0263927		292.852	0.0256545	257.303	-0.0215386		229.98	0.0398697	339.287	-0.034265
		192.138	0.0293398	510.791	-0.0274733		214.058	0.0249566	327.015	-0.0221871		161.063	0.0284693	184.985	-0.0330503		205.511	0.0212917	193.042	-0.0360043		165.988	0.0232664	289.215	-0.026033		294.866	0.0291245	260.053	-0.0381763		232.154	0.0224085	340.04	-0.0398203
		193.083	0.0295284	512.908	-0.0253026		214.836	0.0363866	328.016	-0.0250723		164.029	0.0258466	185.974	-0.0320333		212.941	0.040161	197.079	-0.0322294		166.026	0.0415353	291.982	-0.0261165		294.939	0.0311687	260.949	-0.0402191		233.001	0.0281675	340.782	-0.0275747
		193.121	0.0266444	513.91	-0.0255869		216.833	0.0340105	336.843	-0.0259766		165.054	0.0214371	186.93	-0.0351889		213.499	0.0294288	198.085	-0.0235727		166.527	0.0447135	295.166	-0.0223929		295.166	0.0213024	262.946	-0.0400696		234.005	0.0346396	342.783	-0.0373666
		193.159	0.0316507	514.906	-0.0244869		216.922	0.0244591	343.025	-0.0266922		166.026	0.0362405	186.98	-0.0347477		217.956	0.0312088	198.862	-0.0395664		167.028	0.0414476	295.939	-0.0224478		295.939	0.0423328	263.237	-0.0206539		234.981	0.0202432	345.983	-0.0254779
		194.117	0.0228911	515.914	-0.0231797		217.082	0.030024	343.99	-0.0219834		166.527	0.034914	188.927	-0.0376015		218	0.0217181	200.041	-0.0437999		167.527	0.0401162	297.023	-0.033896		296.864	0.0304725	266.929	-0.0218282		235.967	0.0207354	352.809	-0.0213266
		194.999	0.0229561	516.739	-0.0222419		217.926	0.0238721	345.021	-0.0411609		167.028	0.0344984	188.979	-0.0316045		221.951	0.030263	200.143	-0.0227116		168.063	0.0223943	299.161	-0.0208467		298.926	0.0431386	268.891	-0.0480684		237.146	0.0211627	356.756	-0.0270606
		195.022	0.0213713	518.922	-0.0271827		218.085	0.0239598	345.983	-0.0288878		167.527	0.0402763	189.05	-0.0202312		222.952	0.0256014	200.859	-0.0375262		171.016	0.0223573	300.165	-0.0204101		300.004	0.0296389	270.977	-0.0304609		237.964	0.0204751	364.787	-0.0229319
		195.099	0.024705	520.921	-0.0248159		218.919	0.0237609	346.02	-0.020841		169.036	0.0260269	190.979	-0.0226318		222.988	0.0308555	201.019	-0.0229253		171.098	0.0421493	300.226	-0.022253		300.884	0.0302583	271.98	-0.0316384		239.161	0.0209158	366.871	-0.0274838
		195.136	0.0329732	527.093	-0.0238392		219.026	0.0386625	347.017	-0.0407699		169.058	0.0238727	193.983	-0.0214135		223.948	0.0297213	203.052	-0.0213		172.04	0.024576	303.192	-0.0221904		300.987	0.0325446	276.923	-0.0463785		240.967	0.0308311	368.425	-0.024419
		196.021	0.0208001	528.882	-0.0259536		220.03	0.0398727	348.019	-0.0410173		172.979	0.0302875	194.999	-0.0219096		224.986	0.0272986	203.18	-0.0419265		173.03	0.0293365	303.229	-0.0222505		302.013	0.0358396	277.934	-0.0274981		241.03	0.0245458	377.152	-0.0236622
		197.03	0.0247954	528.952	-0.0206632		220.066	0.0227006	362.926	-0.0312501		174.938	0.0562523	197.996	-0.0312178		228.268	0.0239621	204.056	-0.021307		173.078	0.0295701	304.232	-0.0214076		302.809	0.0263635	278.245	-0.0243987		241.068	0.0200331	378.155	-0.0261373
		197.524	0.0215581	529.884	-0.0238296		221.025	0.0405525	367.003	-0.0293277		175.031	0.0380266	198.957	-0.029294		228.955	0.0236438	205.058	-0.0207149		175.031	0.0463516	307.202	-0.02267		302.881	0.04177	278.92	-0.0449323		242.017	0.0427358	379.15	-0.021741
		198.025	0.0233626	530.879	-0.0255292		221.063	0.0359518	369.351	-0.03055		175.532	0.0396725	199.99	-0.0271219		229.272	0.0221254	206.893	-0.0364251		175.532	0.0458274	308.995	-0.0230803		303.192	0.0205644	280.262	-0.0204572		246.17	0.0208446	380.765	-0.0462255
		199.129	0.0309843	531.888	-0.0272093		222.029	0.0410394	370.354	-0.0307589		175.941	0.044745	200.237	-0.0227926		233.948	0.0225168	207.05	-0.0397535		176.033	0.0510847	309.954	-0.0224262		304.895	0.0221006	283.263	-0.0354137		249.06	0.0327694	382.762	-0.0327684
		199.169	0.0252052	533.889	-0.0247642		222.067	0.0332296	377.152	-0.0208728		176.033	0.0360466	200.923	-0.0217951		235.967	0.0303851	208.053	-0.0458883		176.532	0.0455043	311.162	-0.023213		305.898	0.0250283	284.331	-0.0346647		249.146	0.020578	382.887	-0.0217163
		200.143	0.0246191	534.897	-0.0277237		222.867	0.0416556	378.155	-0.0216511		176.532	0.0396918	200.952	-0.0321958		236.968	0.033495	208.89	-0.0370792		177.027	0.0523329	311.233	-0.0261228		305.956	0.043945	285.28	-0.0206762		249.183	0.0213273	384.761	-0.0354478
		200.237	0.0215609	535.899	-0.0236221		224.865	0.0406797	378.899	-0.0305739		176.936	0.0544987	200.991	-0.0390924		237.964	0.0327715	209.049	-0.0218266		177.529	0.0442638	311.914	-0.0213616		307.202	0.0206148	285.334	-0.0345247		249.982	0.0269737	387.977	-0.0277433
		202.117	0.0235033	536.798	-0.0221035		225.034	0.046603	379.902	-0.0276158		177.027	0.0381638	201.109	-0.021985		237.997	0.0288752	210.05	-0.0312543		179.026	0.0417661	313.213	-0.0238666		307.953	0.0215713	286.951	-0.0397229		250.063	0.0355704	389.974	-0.0286071
		205.095	0.0241682	536.896	-0.0280235		226.042	0.0279159	380.899	-0.0283103		177.529	0.0364268	202.18	-0.0335796		242.925	0.0208496	210.888	-0.0420643		179.066	0.0246505	314.232	-0.0216406		308.954	0.03994	292.897	-0.0502547		250.149	0.0228688	392.791	-0.0290288
		205.157	0.0271003	538.909	-0.0227203		226.862	0.0403824	384.972	-0.0259		179.026	0.0329718	203.986	-0.0381009		243.929	0.0207899	211.052	-0.0286203		180.1	0.0317299	315.229	-0.027389		309.204	0.0288398	293.098	-0.0291084		250.178	0.0207268	394.791	-0.0351616
		205.195	0.0290218	539.912	-0.0242566		228.813	0.0346595	385.976	-0.0242005		180.003	0.0266446	204.941	-0.0294643		244.924	0.0218632	212.839	-0.0320563		182.91	0.0260648	316.196	-0.022731		309.954	0.0365269	294.101	-0.0293297		251.979	0.0221864	396.742	-0.0244485
		205.511	0.0200111	540.907	-0.0216616		228.973	0.0304092	387.977	-0.0295638		186.539	0.0264116	212.941	-0.0235955		246.964	0.0365029	212.999	-0.0262088		184.036	0.0444672	317.245	-0.0251702		310.207	0.0304087	295.029	-0.0284537		252.917	0.0475918	400.276	-0.0241343
		206.098	0.0239263	544.925	-0.0249978		230.81	0.0357759	388.985	-0.0258846		187.057	0.0245761	213.499	-0.0336194		248.87	0.026441	213.074	-0.0300959		185.114	0.0441812	318.244	-0.0284437		310.84	0.0278319	295.102	-0.0337908		256.941	0.0238056	400.341	-0.0344364
		206.152	0.0271245	546.741	-0.0205315		232.807	0.0327732	389.974	-0.0286187		188.07	0.0272723	213.97	-0.0229874		249.874	0.0215423	214.005	-0.0219971		186.016	0.0417829	320.904	-0.0291445		310.912	0.0201948	296.105	-0.036466		257.992	0.0313016	400.782	-0.0242907
		207.136	0.0321664	549.069	-0.0260078		232.896	0.0294094	394.874	-0.0277187		189.074	0.030217	214.253	-0.0218599		249.982	0.022905	214.836	-0.0309762		186.117	0.0451395	321.182	-0.026882		311.162	0.0230658	297.24	-0.0223461		259.963	0.0573656	404.821	-0.0266615
		208.095	0.0245736	550.871	-0.0270047		233.001	0.0338505	396.873	-0.0277402		190.912	0.045952	215.089	-0.0202241		250.868	0.0254099	216.015	-0.0377475		186.539	0.0335388	321.276	-0.0273962		311.233	0.0288045	298.244	-0.0232059		259.989	0.0241812	405.158	-0.023037
		209.078	0.0279232	552.775	-0.0252173		233.9	0.0293989	400.276	-0.0208092		191.04	0.0351023	215.937	-0.0370159		252.866	0.0254586	216.833	-0.031613		189.022	0.0215617	322.185	-0.025257		311.914	0.0236578	304.261	-0.0211606		260.949	0.0599894	405.947	-0.0262345
		209.115	0.0318235	553.88	-0.0274018		234.005	0.0258401	400.782	-0.0272322		192.041	0.0203842	215.964	-0.0234484		256.3	0.0231382	216.922	-0.0241597		189.05	0.0330359	322.993	-0.025792		312.911	0.0207593	304.299	-0.0328966		261.956	0.0553123	406.161	-0.0228804
		209.153	0.0296961	554.884	-0.0266347		234.894	0.0279679	402.77	-0.0228222		192.91	0.0452197	217.956	-0.0358953		256.941	0.0240669	217.926	-0.0203639		192.138	0.0285644	323.019	-0.0218406		312.999	0.0292245	305.015	-0.0203023		262.946	0.0603641	407.156	-0.0229444
		210.113	0.0287539	555.887	-0.0281366		234.981	0.0265499	404.96	-0.026509		194.117	0.0372401	221.951	-0.034997		256.981	0.026414	218.085	-0.0285214		192.999	0.0215997	323.197	-0.0284113		313.213	0.0241131	305.303	-0.031507		263.012	0.0284473	408.158	-0.0240818
		211.094	0.0244612	556.882	-0.0253426		236.041	0.0206951	405.158	-0.0235226		197.03	0.0205472	222.952	-0.0368992		257.303	0.0236425	218.919	-0.0243925		193.083	0.0280649	323.233	-0.0253916		315.229	0.0218827	306.276	-0.0202576		264.014	0.0219404	408.77	-0.052748
		211.13	0.0292852	557.89	-0.027057		236.998	0.023838	405.947	-0.0211152		203.032	0.0257627	223.948	-0.033788		258.899	0.0341711	221.063	-0.0304548		193.121	0.0234163	324.201	-0.0283345		316.782	0.0262352	315.003	-0.0418817		266.147	0.0203879	409.179	-0.0208807
		211.169	0.0332513	560.717	-0.0240951		238.841	0.0413894	406.161	-0.0231759		205.029	0.023413	224.129	-0.0206548		259.903	0.0323118	222.067	-0.0246765		195.022	0.0515327	324.236	-0.0267138		316.986	0.0456128	315.08	-0.0256254		267.033	0.0207942	410.763	-0.0319843
		212.015	0.0242831	560.828	-0.0253211		240.839	0.0367517	407.156	-0.0234775		205.058	0.0275534	230.248	-0.02237		260.898	0.0303625	222.867	-0.0256072		195.099	0.0301258	324.853	-0.0353226		317.986	0.0252645	316.082	-0.0249433		268.891	0.0468563	411.262	-0.0201655
		212.098	0.02749	560.899	-0.0272016		242.017	0.0273174	408.158	-0.0226284		206.061	0.0233705	231.251	-0.0223377		264.845	0.0350757	224.865	-0.026442		195.522	0.0518991	325.008	-0.0277257		318.98	0.043126	317.084	-0.0247221		268.961	0.0233233	412.273	-0.0215378
		213.11	0.0251269	561.867	-0.0244127		242.078	0.0204258	411.025	-0.0299855		207.014	0.0335974	232.51	-0.0254742		265.848	0.039709	226.862	-0.0266488		196.021	0.0522651	325.212	-0.0307038		321.182	0.0267323	319.039	-0.0204934		269.993	0.0389296	412.777	-0.0258529
		213.146	0.0224776	562.012	-0.0202154		242.836	0.0403328	412.273	-0.0207437		208.016	0.0363954	233.077	-0.0217494		266.843	0.0342779	227.079	-0.0319418		197.114	0.0412018	326.216	-0.0300711		322.185	0.0245998	320.904	-0.0294899		270.977	0.0643048	414.714	-0.031428
		214.149	0.0232649	562.806	-0.02487		243.007	0.039008	412.777	-0.0264599		209.013	0.0371179	233.509	-0.0269595		272.913	0.0294599	228.082	-0.0295876		197.524	0.0439448	326.849	-0.0237771		322.887	0.0426458	321.036	-0.0224234		271.039	0.0263961	420.795	-0.0369625
		214.253	0.0228789	564.801	-0.0216106		243.064	0.036985	420.884	-0.0223281		217.082	0.0290232	233.948	-0.0319027		274.874	0.0367829	228.813	-0.0276244		197.996	0.0283424	327.228	-0.0275677		323.197	0.02663	324.853	-0.039478		271.98	0.0593301	422.756	-0.0330334
		215.125	0.022359	565.023	-0.021747		246.784	0.0336085	422.804	-0.0257043		226.951	0.0429616	233.972	-0.0246602		275.001	0.0245739	229.119	-0.0296618		198.025	0.0352188	328.232	-0.0287233		324.001	0.022484	325.008	-0.0231654		275.939	0.0379482	422.804	-0.0451542
		215.179	0.0307534	568.75	-0.0267368		246.912	0.0438046	422.882	-0.0227867		227.04	0.0260027	235.967	-0.0382757		275.878	0.0307406	232.807	-0.0268333		199.169	0.0227369	328.999	-0.0246167		324.201	0.0267347	326.849	-0.0428612		276.923	0.0564162	423.169	-0.0244557
		215.256	0.0229017	570.747	-0.0272932		248.87	0.0207432	422.926	-0.0240062		227.955	0.0413754	236.968	-0.0372072		278.245	0.0215465	234.981	-0.0234088		200.237	0.0277552	329.208	-0.0254006		324.806	0.0215096	328.936	-0.03113		277.934	0.0472223	424.172	-0.0238101
		216.534	0.0201892	570.865	-0.0253078		248.974	0.0402994	423.169	-0.0221864		228.955	0.0301931	237.91	-0.0388151		284.295	0.020528	235.056	-0.0207391		201.072	0.0608777	329.243	-0.0246123		324.928	0.0384901	334.049	-0.020987		278.92	0.0555505	425.166	-0.0226199
		217.105	0.0226108	571.044	-0.0241875		248.998	0.0376167	424.172	-0.0221328		232.896	0.0226131	237.964	-0.0352413		284.331	0.02132	244.87	-0.0276121		201.109	0.0446305	330.246	-0.0246064		325.057	0.0371811	336.011	-0.0208685		281.994	0.0327591	426.169	-0.0244177
		217.156	0.0305268	571.864	-0.0261711		249.874	0.0276742	425.166	-0.0230199		233.001	0.0291904	246.964	-0.0215237		285.334	0.0201611	246.17	-0.0210008		204.527	0.0594957	335.164	-0.0207657		325.212	0.021779	340.986	-0.0325228		284.005	0.0229727	426.741	-0.0370146
		217.195	0.0327198	572.046	-0.0238908		250.868	0.0213247	426.169	-0.0222062		233.114	0.02041	249.982	-0.0299116		285.968	0.0210519	248.998	-0.0246348		205.029	0.0200185	336.167	-0.0209743		326.216	0.0215618	344.91	-0.0407924		284.994	0.0291473	428.23	-0.0272739
		219.174	0.0272068	572.864	-0.0248846		250.955	0.0284607	430.97	-0.0201699		234.894	0.0240119	251.979	-0.0323178		288.289	0.023309	258.108	-0.0215151		206.152	0.0211326	337.061	-0.0231359		326.813	0.0281864	363.25	-0.0231869		285.1	0.0215695	431.389	-0.0232485
		219.211	0.0282318	573.005	-0.0233425		251.051	0.0340235	438.782	-0.0247199		235.093	0.0327112	252.049	-0.0208852		306.276	0.0245972	259.062	-0.0294263		206.529	0.0526382	337.176	-0.030058		327.015	0.0291808	364.254	-0.0237178		285.968	0.0385686	432.774	-0.0222756
		220.133	0.0212883	573.868	-0.0245395		251.872	0.0228621	438.856	-0.0207901		236.097	0.0338535	258.279	-0.0209002		310.84	0.0224581	260.028	-0.0252866		209.078	0.0362445	337.271	-0.0233224		327.193	0.0233317	366.108	-0.0208904		286.951	0.0585872	436.773	-0.0417029
		220.168	0.0260494	574.005	-0.0241705		252.866	0.0218917	446.887	-0.0346544		239.161	0.0367365	259.204	-0.0252168		310.912	0.0277945	260.812	-0.032001		211.052	0.0336058	338.064	-0.0262439		327.228	0.0260943	367.121	-0.0253042		292.897	0.0513405	437.235	-0.0229905
		220.206	0.0265451	574.865	-0.0276129		252.971	0.0301664	462.861	-0.0330414		240.165	0.0247083	259.282	-0.0212692		312.911	0.0225224	261.011	-0.0301202		211.094	0.0259829	339.192	-0.0291004		328.016	0.0222933	368.125	-0.0204583		293.021	0.0228534	438.782	-0.0415372
		220.934	0.0252543	576.88	-0.0263374		253.081	0.0208957	462.996	-0.0213156		240.967	0.0407844	261.11	-0.0248237		315.978	0.0250771	263.086	-0.0252228		211.862	0.03444	340.986	-0.0294822		328.232	0.0266651	368.425	-0.0298952		293.245	0.0395362	444.976	-0.0333486
		221.226	0.0275463	578.784	-0.0210598		254.817	0.0370457	463.997	-0.0216335		241.97	0.0205017	262.113	-0.0246453		316.321	0.0234159	265.911	-0.0251041		212.015	0.038728	341.208	-0.0295806		329.208	0.0232197	379.224	-0.0254099		296.009	0.0369014	445.15	-0.0220024
		222.117	0.030522	578.879	-0.0283481		256.815	0.0387029	470.994	-0.0216025		242.925	0.0494446	265.033	-0.0213261		316.858	0.0205258	270.797	-0.0352445		212.098	0.023458	342.211	-0.0294059		332.751	0.0243449	385.292	-0.0415977		297.966	0.0590636	446.153	-0.0256209
		222.181	0.0250194	580.89	-0.0245088		256.941	0.0211386	472.811	-0.0258668		243.007	0.0269638	265.911	-0.0207459		318.218	0.0270336	272.794	-0.0352023		213.11	0.04205	343.203	-0.0315621		332.838	0.0297665	391.354	-0.0542981		298.025	0.0282919	446.809	-0.0314915
		223.065	0.0254439	580.992	-0.0273516		256.981	0.0302574	474.932	-0.030716		243.929	0.0487677	268.264	-0.0233712		318.855	0.0315618	274.792	-0.034894		213.146	0.0301323	344.206	-0.030234		332.958	0.0278035	394.262	-0.0266767		298.052	0.0212311	447.148	-0.0236947
		223.094	0.0269752	581.891	-0.0218678		257.948	0.0310362	478.325	-0.0226793		244.924	0.050636	277.966	-0.0321192		326.886	0.039099	276.789	-0.0364039		214.149	0.0288763	345.021	-0.020518		333.921	0.0418369	396.923	-0.0227679		299.11	0.0277668	448.151	-0.0204061
		223.13	0.027388	583.813	-0.0202329		257.992	0.0206147	496.339	-0.0327394		245.05	0.0270352	278.085	-0.0245332		328.885	0.0402405	276.985	-0.0219081		215.089	0.0510204	345.215	-0.0299896		334.836	0.0372462	398.996	-0.020604		300.05	0.023329	448.75	-0.021828
		223.168	0.0315151	583.997	-0.0224037		258.813	0.0419711	497.342	-0.0301569		246.052	0.024732	280.994	-0.0252705		331.546	0.023387	279.057	-0.0247912		215.125	0.0451384	345.983	-0.0218897		334.956	0.0245974	400.341	-0.0307199		300.114	0.0252258	450.372	-0.0204265
		224.064	0.0248988	584.726	-0.0242011		260.053	0.0221784	498.345	-0.0272183		247.092	0.0315335	286.835	-0.0203009		342.989	0.0340838	280.826	-0.0220339		215.534	0.0585575	346.218	-0.028181		335.164	0.0326971	402.266	-0.0281341		300.987	0.0339863	450.748	-0.0260422
		224.129	0.0264927	584.816	-0.0272202		260.812	0.0303454	499.02	-0.0240431		248.096	0.0319011	286.88	-0.0231382		345.021	0.0268893	280.926	-0.0309901		216.129	0.0356928	347.218	-0.0265965		336.167	0.0328326	402.357	-0.0398936		301.141	0.0221025	451.941	-0.0412934
		225.109	0.0283505	586.841	-0.0256617		260.844	0.0232334	502.291	-0.0231149		248.87	0.0232625	291.982	-0.0274057		346.02	0.0290534	282.823	-0.0266116		216.534	0.0553515	347.254	-0.0272352		336.843	0.031637	403.36	-0.0400845		302.144	0.0233817	452.3	-0.0304385
		225.146	0.0279553	586.908	-0.0248952		261.011	0.0372583	504.34	-0.0296053		248.974	0.0206579	298.347	-0.0259295		347.017	0.0282921	286.771	-0.0238044		217.105	0.0452153	348.019	-0.0203606		337.176	0.027338	412.897	-0.0321675		303.971	0.0226402	452.747	-0.0286503
		225.183	0.0308196	587.012	-0.0263444		263.012	0.0266809	504.846	-0.0231579		249.06	0.0291214	302.809	-0.0320287		348.019	0.0272756	289.976	-0.0205111		218.085	0.0204457	349.12	-0.0268568		338.785	0.0236143	413.266	-0.0369067		307.069	0.0208277	453.209	-0.0244075
		226.147	0.0290607	587.842	-0.0282649		264.014	0.0231176	506.359	-0.034347		249.874	0.0264251	307.901	-0.0278707		348.93	0.0292559	290.766	-0.0260034		220.133	0.0315474	351.136	-0.0299688		339.192	0.0290542	414.269	-0.0371093		308.995	0.023214	457.958	-0.0288413
		227.04	0.0232001	588.837	-0.0267344		266.929	0.0249456	506.843	-0.0249915		250.063	0.0246921	310.84	-0.0247446		353.266	0.0223261	291.12	-0.0305684		220.206	0.0210137	351.228	-0.0336974		340.782	0.0212818	415.277	-0.034248		309.954	0.0269255	458.963	-0.0238529
		227.125	0.0236156	588.975	-0.0235859		266.97	0.0246524	509.038	-0.0225938		250.868	0.0239204	316.782	-0.0387074		354.269	0.0223541	292.94	-0.0310235		220.934	0.0247682	353.207	-0.0232001		341.208	0.0275047	416.279	-0.024429		310.912	0.0211891	461.124	-0.0251501
		227.161	0.030687	589.842	-0.0270214		269.044	0.0295095	511.037	-0.0218468		255.156	0.0278118	320.904	-0.021031		363.25	0.0228967	298.025	-0.0230999		223.065	0.0295068	355.188	-0.0283146		342.211	0.0275131	419.385	-0.0522139		311.007	0.0327035	462.128	-0.0299613
		228.127	0.0200121	590.839	-0.0271309		270.797	0.0322562	520.336	-0.0287987		255.978	0.0386577	324.891	-0.0376113		364.254	0.0233466	302.013	-0.0272187		223.094	0.0325166	355.223	-0.0255928		342.783	0.0266501	419.985	-0.021927		311.914	0.0256048	462.779	-0.0403195
		228.174	0.027865	591.844	-0.026648		271.039	0.0426063	521.341	-0.0288682		256.16	0.0204973	326.378	-0.0226134		367.003	0.0264397	303.971	-0.0337274		223.13	0.0261866	356.191	-0.0279004		342.867	0.0504012	422.926	-0.0251987		315.003	0.0531799	463.123	-0.0297866
		229.083	0.0242694	591.981	-0.0240383		272.794	0.0293216	522.354	-0.0308631		256.941	0.0368177	326.813	-0.0365563		368	0.0287701	306.958	-0.0327283		224.028	0.0294009	356.226	-0.0237203		343.203	0.0258412	428.372	-0.0416747		317.245	0.0325395	466.726	-0.0261541
		229.119	0.0224021	592.854	-0.0274634		274.792	0.0281695	523.358	-0.0264447		256.981	0.0223686	326.849	-0.0210018		368.871	0.02475	307.953	-0.0315533		225.109	0.0330628	357.238	-0.0233217		344.206	0.0257874	429.239	-0.0431224		318.244	0.0289934	467.132	-0.0242365
		229.141	0.0246221	593.026	-0.0233023		276.119	0.0220829	524.37	-0.0319774		257.074	0.0281198	327.098	-0.020604		369	0.040185	309.954	-0.0261113		226.105	0.0272402	358.228	-0.022247		344.865	0.0577939	429.317	-0.043877		319.26	0.0307074	469.332	-0.0234905
		229.195	0.0309736	593.855	-0.027129		276.789	0.0264974	525.374	-0.0238167		258.899	0.0472842	332.292	-0.0221599		369.239	0.0247096	311.007	-0.0218721		227.125	0.0314004	359.043	-0.0278634		345.983	0.0355501	429.374	-0.0451641		320.035	0.0273235	472.811	-0.0392827
		229.216	0.0257144	594.852	-0.0278539		276.985	0.0408718	525.945	-0.0265185		259.028	0.0433149	332.751	-0.0293255		370.003	0.0396491	312.04	-0.0209474		229.083	0.0354801	359.217	-0.0268833		348.813	0.0261961	430.243	-0.043256		320.904	0.0374516	473.931	-0.0314996
		231.034	0.0238262	596.756	-0.029254		280.826	0.0398254	541.917	-0.0203584		259.903	0.0486904	333.921	-0.020823		370.868	0.0235863	314.776	-0.0214043		229.141	0.0393238	360.046	-0.0290682		350.811	0.0293526	430.32	-0.042897		321.276	0.0367172	474.758	-0.0291508
		231.12	0.0222981	596.866	-0.0254874		280.926	0.0295303	548.938	-0.0223927		260.898	0.0490736	334.879	-0.0246645		371.001	0.020284	317.986	-0.0242374		231.12	0.0444593	360.221	-0.0284289		351.136	0.0251414	430.387	-0.04052		324.853	0.0421632	476.755	-0.021671
		233.077	0.0216184	596.941	-0.0214676		282.119	0.0249388	549.941	-0.0231573		267.268	0.0213975	336.875	-0.0273723		372.004	0.0295904	322.808	-0.0266877		233.077	0.0357406	360.253	-0.0202784		352.809	0.0352685	431.241	-0.0215426		325.008	0.0355971	478.325	-0.0201177
		233.114	0.0215994	597.868	-0.028862		282.823	0.0383273	557.812	-0.023954		267.978	0.0350629	337.307	-0.0245259		378.899	0.0244136	322.93	-0.0219518		233.114	0.0290683	361.234	-0.0256849		352.897	0.0581753	431.389	-0.0384623		326.849	0.0385642	481.262	-0.0312503
		233.151	0.0280399	598.864	-0.0254628		284.821	0.0267008	558.822	-0.027104		269.044	0.024385	338.268	-0.021325		379.224	0.0279712	324.806	-0.0285076		234.08	0.0360118	362.238	-0.0223194		353.899	0.0610063	433.006	-0.0350871		328.936	0.0578891	482.356	-0.0248313
		234.116	0.024968	600.703	-0.0211564		284.91	0.0318584	558.893	-0.0260804		269.993	0.0225992	338.341	-0.0210165		379.902	0.0307841	332.838	-0.0217245		237.079	0.020182	362.273	-0.0202209		354.894	0.0597425	433.378	-0.0375122		330.928	0.0235486	483.106	-0.025141
		234.154	0.0287105	602.882	-0.0307211		286.771	0.0301443	559.825	-0.0220542		271.13	0.0249361	339.345	-0.0208208		380.899	0.0218712	334.836	-0.0246162		237.11	0.0242931	363.192	-0.0222623		355.188	0.0289261	434.96	-0.0205213		334.879	0.0368563	485.301	-0.0299376
		235.13	0.0319948	602.977	-0.0263317		286.907	0.0296407	565.914	-0.0209721		272.133	0.0210058	342.783	-0.0249081		381.297	0.0229825	338.785	-0.0268033		237.221	0.0288995	364.926	-0.0219186		355.223	0.0233671	440.927	-0.0287411		336.875	0.0366755	488.788	-0.0480194
		235.167	0.0311568	604.7	-0.0206944		287.055	0.0286753	566.888	-0.0359797		272.913	0.0210709	348.264	-0.021396		382.225	0.0266273	340.782	-0.0259358		239.089	0.0406846	367.003	-0.0273081		356.191	0.0272075	449.285	-0.0210455		340.986	0.0366346	491.369	-0.0373485
		235.205	0.0286027	604.807	-0.0279929		288.058	0.0248419	568.336	-0.0293661		274.874	0.0402842	352.193	-0.0228628		382.3	0.0233348	351.988	-0.0260868		239.125	0.0345513	370.202	-0.0253628		356.226	0.0218951	449.369	-0.03241		344.91	0.0568135	493.916	-0.0212296
		236.133	0.0307656	605.809	-0.0271213		288.768	0.031986	569.005	-0.0247751		275.001	0.0420448	360.323	-0.0223564		383.97	0.0387033	380.765	-0.021807		240.093	0.0272028	371.162	-0.03051		358.842	0.0374991	450.372	-0.0332733		351.988	0.0241358	496.339	-0.0498377
		236.163	0.0245215	605.94	-0.0233134		289.976	0.0203974	571.004	-0.0215414		275.878	0.040909	361.326	-0.0220394		384.845	0.0385533	382.762	-0.0210518		241.068	0.031142	372.203	-0.0323229		359.217	0.0244954	452.3	-0.0402219		353.899	0.0213071	497.237	-0.0314912
		237.079	0.0287832	606.896	-0.0227655		290.766	0.0331062	584.308	-0.0205636		276.119	0.0239876	362.331	-0.0221632		384.972	0.0325866	384.761	-0.0276543		242.078	0.0275848	373.041	-0.0326657		360.221	0.0236481	454.291	-0.0274462		362.019	0.0222681	497.342	-0.0501253
		237.11	0.0299595	607.818	-0.0294018		290.855	0.0424938	587.911	-0.0246017		280.962	0.0272669	366.108	-0.0234082		385.976	0.0302655	394.791	-0.0242473		243.064	0.029871	373.177	-0.0304803		360.839	0.0389465	454.878	-0.0316831		364.158	0.0266826	498.345	-0.0498658
		237.146	0.0258137	607.898	-0.0225789		291.049	0.0267675	594.931	-0.0301554		281.048	0.0230974	366.871	-0.0363156		386.842	0.0384748	396.742	-0.0271757		243.12	0.0412287	373.233	-0.0271047		361.016	0.0306531	455.313	-0.030778		386.908	0.03078	498.813	-0.0364647
		237.221	0.0238804	608.828	-0.0287924		292.852	0.0410161	600.952	-0.0232169		282.049	0.0228918	367.003	-0.0231272		387.011	0.0209967	400.341	-0.0209295		243.156	0.030107	374.041	-0.0337215		361.234	0.020859	457.271	-0.0210771		390.055	0.025619	500.274	-0.0302704
		237.91	0.0206033	608.894	-0.0234073		292.94	0.0233691	609.905	-0.0264779		285.968	0.023331	376.297	-0.0215446		390.982	0.0341603	408.77	-0.0332558		247.13	0.0247683	374.201	-0.0320079		362.019	0.0203169	457.347	-0.0410719		396.923	0.0624597	500.762	-0.0205903
		238.112	0.0237949	608.998	-0.0246205		293.021	0.0410014	610.906	-0.040646		285.988	0.0325301	377.301	-0.0214279		391.984	0.0337615	494.971	-0.0207983		250.215	0.0301186	374.236	-0.0264087		362.273	0.024371	458.274	-0.0214061		401.771	0.0217071	500.936	-0.0460022
		238.147	0.0280756	609.766	-0.0242459		293.936	0.0290005	611.911	-0.0390412		287.055	0.0235097	378.298	-0.0216361		392.914	0.0310213	500.936	-0.0261063		251.125	0.0227406	375.193	-0.032063		362.838	0.0474612	458.349	-0.0383285		405.098	0.0233033	502.291	-0.0400014
		238.178	0.0303441	610.827	-0.0278978		296.8	0.0398236	616.925	-0.0321478		288.058	0.0224745	380.765	-0.0230047		394.874	0.0336714	504.306	-0.0250338		251.161	0.0227418	376.941	-0.0296238		362.926	0.025824	459.106	-0.0233593		412.897	0.0530655	503.332	-0.0379894
		239.089	0.0213546	611.776	-0.0245574		298.101	0.0269603	617.928	-0.0303577		288.289	0.0287691	384.761	-0.0207501		396.873	0.0334483	516.911	-0.0216169		252.049	0.0363038	377.208	-0.0295288		364.926	0.0279125	461.124	-0.0273539		422.926	0.0271513	504.306	-0.0280345
		239.125	0.0267853	611.831	-0.0263444		298.797	0.0410553	622.942	-0.0266707		291.049	0.0230354	384.913	-0.0283622		397.23	0.0229032	518.321	-0.0333728		252.129	0.0218397	378.21	-0.0277471		366.909	0.042736	462.128	-0.0254323		454.878	0.0550404	504.34	-0.0543389
		239.161	0.0246031	612.731	-0.0263997		298.926	0.036673	626.879	-0.0368234		293.098	0.0230972	384.972	-0.0216587		397.271	0.0260386	519.324	-0.0325646		252.971	0.0211598	381.025	-0.0286386		368.783	0.0209335	463.123	-0.027896		464.912	0.0293258	506.359	-0.0212627
		240.165	0.0258393	612.774	-0.0214348		299.002	0.0246893	627.887	-0.0301732		294.101	0.0257954	385.292	-0.0200671		398.274	0.0261492	534.295	-0.0225825		253.081	0.02475	382.028	-0.0307051		368.871	0.0435409	464.912	-0.0261362		487.022	0.0571462	510.347	-0.0391059
		241.068	0.0206408	612.84	-0.0276591		300.884	0.0359192	632.899	-0.0282612		294.939	0.0451874	385.976	-0.0215357		404.96	0.0246721	535.298	-0.0223491		253.105	0.0218412	383.217	-0.0277262		370.868	0.0426719	466.91	-0.0277978		497.173	0.0204612	515.914	-0.0397419
		241.203	0.0308582	612.913	-0.0236136		302.881	0.0355919	633.902	-0.0261617		295.102	0.0243668	386.908	-0.0283109		405.947	0.0216497	536.296	-0.0227494		254.017	0.0280059	384.972	-0.0253276		371.162	0.0225381	471.287	-0.0323911		502.995	0.0516754	516.739	-0.024945
		242.284	0.0241357	613.782	-0.025174		304.743	0.0326354	634.877	-0.036938		295.939	0.0335035	387.977	-0.0213097		406.955	0.0336127	540.302	-0.0289612		254.217	0.0224098	385.176	-0.0218937		373.177	0.0270463	473.344	-0.0444375		524.977	0.0530273	516.911	-0.0479064
		243.12	0.0252456	613.841	-0.0288174		305.065	0.0250763	640.822	-0.0255338		296.009	0.0204649	388.985	-0.0291537		407.956	0.0296377	544.336	-0.0244908		255.062	0.0416183	385.976	-0.0270751		373.233	0.0239964	474.347	-0.0450918		544.059	0.0221746	517.916	-0.0376605
		243.156	0.0291699	613.915	-0.0277084		306.068	0.0262685	653.891	-0.0306076		296.105	0.0266884	393.297	-0.0240337		408.954	0.0267657	545.339	-0.0252187		255.097	0.025393	387.056	-0.0357809		374.201	0.0259271	477.154	-0.0352333		566.79	0.0290535	518.321	-0.0324574
		243.211	0.0276393	614.733	-0.0216752		306.829	0.0403739	659.04	-0.023297		296.937	0.0241287	404.96	-0.0297315		411.966	0.0315258	546.352	-0.025674		256.059	0.0437882	387.195	-0.0276351		374.236	0.0237777	485.301	-0.0380046		567.796	0.0249477	518.844	-0.0356959
		245.05	0.0213646	615.988	-0.0202871		306.958	0.0306447	663.455	-0.0311289		298.025	0.0262933	405.947	-0.0280114		412.964	0.0378673	547.356	-0.0241365		258.078	0.0217924	387.977	-0.025095		374.92	0.0311882	487.022	-0.0484857		576.992	0.0559942	519.324	-0.0318629
		245.078	0.0288635	616.746	-0.022888		308.995	0.0407776	664.457	-0.0327525		300.004	0.033453	406.955	-0.0271722		413.204	0.0280561	548.359	-0.023488		259.204	0.0247004	388.057	-0.035716		375.193	0.0255041	487.359	-0.0249685		577.782	0.0379797	519.925	-0.0469379
		245.188	0.026009	617.752	-0.0259294		314.776	0.0381394	664.928	-0.025715		300.987	0.0452695	407.956	-0.0307207		413.967	0.0381589	550.287	-0.0234156		260.028	0.0209252	388.254	-0.020496		376.814	0.0215063	493.916	-0.027142		578.784	0.0243791	520.336	-0.0589979
		245.226	0.0297966	618.255	-0.0236321		314.899	0.0374959	668.939	-0.0304494		301.962	0.0415974	408.954	-0.030824		414.965	0.0252145	566.321	-0.0304674		262.916	0.0254328	388.985	-0.0342781		376.941	0.0412815	497.173	-0.0384028		579.289	0.0292822	521.341	-0.0587104
		246.052	0.0216003	618.676	-0.0220403		315.08	0.0213152	669.939	-0.0200301		305.065	0.0257454	413.266	-0.0222557		421.921	0.0325115	567.324	-0.0314789		265.141	0.0272106	389.01	-0.0328943		377.208	0.0212091	499.353	-0.030525		579.795	0.0281499	522.354	-0.0543801
		246.082	0.0287226	618.855	-0.0306896		316.082	0.0217968	674.958	-0.0299264		306.068	0.0285322	414.269	-0.0220939		422.926	0.0305416	568.336	-0.024388		267.12	0.0262398	389.055	-0.0381798		378.21	0.0205999	501.375	-0.046387		580.801	0.0215362	523.358	-0.0557281
		247.13	0.0279139	619.045	-0.0264005		316.858	0.03136	675.014	-0.0295247		307.069	0.022206	414.714	-0.0209201		426.941	0.031552	576.28	-0.0338604		269.044	0.0398162	389.206	-0.029646		382.887	0.0329442	502.377	-0.0476336		581.809	0.0261467	524.274	-0.0362952
		247.168	0.0319121	620.764	-0.0311722		317.084	0.0222098	675.543	-0.0287897		308.954	0.0460168	417.128	-0.0217348		428.937	0.0358624	577.284	-0.0371893		271.188	0.0220407	390.055	-0.043998		384.761	0.0270641	502.995	-0.0485393		582.934	0.0516412	524.37	-0.044887
		247.242	0.0267314	621.767	-0.0282004		318.855	0.0276885	675.955	-0.0340725		310.912	0.0506123	421.921	-0.0276982		429.94	0.0350998	578.28	-0.0310975		272.944	0.0227149	390.275	-0.0229235		387.977	0.0273891	505.11	-0.0228284		585.768	0.0370557	525.287	-0.0306807
		249.109	0.0242817	621.826	-0.0266968		318.98	0.0213775	676.013	-0.0263116		311.007	0.0305662	422.291	-0.0229264		430.97	0.0296212	579.289	-0.0231026		273.11	0.0230974	392.191	-0.0201976		388.254	0.0239734	510.347	-0.0235862		586.774	0.0276985	525.374	-0.0424409
		249.146	0.0272211	622.764	-0.029546		319.944	0.0210035	676.546	-0.0219226		311.914	0.0399401	422.756	-0.0264903		436.858	0.0283026	580.295	-0.0244895		274.954	0.0215055	396.923	-0.0230369		389.206	0.0213838	517.369	-0.0466235		589.779	0.0372875	525.945	-0.0217121
		249.183	0.031378	622.87	-0.0267222		320.082	0.0300781	677.896	-0.0236306		312.04	0.0242796	426.741	-0.0262987		438.856	0.0254408	582.296	-0.0251772		276.653	0.0228456	401.169	-0.0256271		389.974	0.0386465	518.844	-0.0365681		590.792	0.0260376	526.291	-0.0349779
		250.149	0.0278592	623.134	-0.0246186		320.13	0.0342479	678.01	-0.0207855		312.911	0.0503075	426.941	-0.020695		440.927	0.0208268	586.308	-0.0255918		278.085	0.020679	401.771	-0.0309602		392.791	0.0239978	522.868	-0.0223708		591.794	0.0339925	526.768	-0.0317692
		250.178	0.0210796	623.872	-0.0264145		322.808	0.0365898	684.913	-0.0360589		312.999	0.0318415	428.937	-0.025005		442.803	0.024119	587.311	-0.0275591		278.892	0.0275849	403.007	-0.0274361		392.914	0.0283242	524.977	-0.0467246		592.801	0.0221936	529.406	-0.0252417
		250.215	0.0273646	624.278	-0.0221186		322.93	0.0343796	685.914	-0.0332613		315.978	0.0402682	429.94	-0.0246466		442.923	0.0319731	590.32	-0.0283317		279.895	0.0277658	403.217	-0.0262047		394.791	0.0357025	529.406	-0.0471009		597.765	0.0238044	529.884	-0.025936
		251.125	0.0240268	624.864	-0.0230772		323.076	0.0206971	686.907	-0.0205458		316.321	0.0328967	430.97	-0.0388239		444.801	0.0264205	592.255	-0.0293591		280.89	0.0285089	404.01	-0.0278967		396.742	0.0242548	529.494	-0.0401996		601.779	0.040589	530.356	-0.0613233
		251.161	0.0305058	625.739	-0.0258251		324.806	0.0354582	690.926	-0.0264516		316.986	0.0278055	431.241	-0.0239263		444.911	0.0340483	594.254	-0.0244331		281.172	0.0225158	404.96	-0.0289738		400.823	0.0360418	531.385	-0.0204046		609.766	0.0245952	531.385	-0.0229854
		252.049	0.0222309	625.935	-0.0238188		324.928	0.0202724	692.85	-0.0272172		317.115	0.0210847	432.774	-0.0209486		445.15	0.0211409	601.278	-0.0278624		284.037	0.0303665	405.027	-0.0427493		402.822	0.0434014	533.282	-0.0241209		611.776	0.0223416	531.888	-0.0361284
		252.129	0.0270161	626.282	-0.0212853		328.232	0.0200131	696.875	-0.0213541		318.118	0.0255541	436.773	-0.0240711		446.809	0.0242496	602.283	-0.0238569		285.1	0.024483	405.26	-0.0287309		404.821	0.0499146	533.343	-0.0488942		612.774	0.023379	533.282	-0.0416923
		252.158	0.0321175	627.28	-0.0205665		328.999	0.0388949	700.886	-0.0350148		318.943	0.0255768	438.782	-0.0237061		446.887	0.0218741	604.305	-0.0285667		285.167	0.0340302	406.955	-0.0228931		408.77	0.0332068	534.295	-0.0246789		629.45	0.0212084	533.889	-0.0291996
		253.012	0.0248551	628.705	-0.02622		331.046	0.0303389	701.558	-0.0387557		320.082	0.024784	441.297	-0.0286646		449.285	0.0325525	606.3	-0.0294457		286.104	0.0243073	407.956	-0.0269107		410.854	0.0596838	535.298	-0.024065		631.467	0.0326014	534.295	-0.0336096
		253.081	0.0258548	628.819	-0.0277883		332.048	0.0319982	702.561	-0.0400146		323.076	0.0324288	442.3	-0.0285244		450.29	0.0282685	620.279	-0.0241612		286.835	0.0209576	412.897	-0.0221104		410.971	0.0270357	536.296	-0.0218366		639.494	0.0331929	535.298	-0.0340357
		253.105	0.0315139	628.888	-0.0233044		332.838	0.0408651	703.574	-0.0368084		324.928	0.0308888	442.923	-0.0207542		451.205	0.0256752	624.278	-0.0285388		287.055	0.0469178	413.137	-0.0237721		412.852	0.0610554	537.341	-0.0304041		640.498	0.0331801	536.296	-0.0326446
		253.141	0.0302886	629.753	-0.0276642		333.049	0.032369	704.577	-0.0366008		326.886	0.0468625	444.911	-0.0271351		452.3	0.0210972	644.266	-0.0275099		288.058	0.0469153	416.956	-0.0272398		416.8	0.0361214	541.384	-0.0230828		641.511	0.0352816	536.798	-0.0246807
		253.177	0.0301248	629.892	-0.0249107		333.96	0.0250447	705.583	-0.0360144		327.015	0.0437711	446.809	-0.0202229		452.832	0.0405063	660.238	-0.0235601		288.922	0.0204634	417.128	-0.020854		418.798	0.0360202	545.401	-0.0499		643.526	0.0229667	537.299	-0.033036
		253.214	0.0288583	630.705	-0.0239469		334.049	0.0320752	706.896	-0.0216728		327.049	0.0281611	450.748	-0.0206487		452.95	0.0321465	675.543	-0.0278148		291.049	0.0462262	418.004	-0.0283969		420.795	0.0509465	549.359	-0.0200822		644.968	0.0366324	537.341	-0.0215706
		254.017	0.025492	630.888	-0.0269715		334.836	0.0344503	715.006	-0.0252806		328.016	0.0355213	452.747	-0.024113		454.83	0.038987	676.546	-0.0309881		294.866	0.0296939	418.981	-0.0258825		420.884	0.0465248	550.871	-0.0244792		655.468	0.0333654	538.293	-0.0381542
		254.143	0.0306397	631.763	-0.0258018		334.956	0.0240815	719.006	-0.0286387		328.885	0.0405758	452.95	-0.0235491		459.106	0.0211581	697.525	-0.033831		296.864	0.0278643	419.243	-0.025075		422.804	0.0213185	551.873	-0.0347372		656.472	0.0340631	541.262	-0.036874
		254.217	0.0283416	633.961	-0.0246537		335.038	0.0267269	720.008	-0.0291645		331.046	0.0211895	457.271	-0.0276219		460.899	0.0392671	698.528	-0.0361503		297.24	0.0343989	419.985	-0.0379857		422.882	0.0486354	554.374	-0.0452722		657.484	0.0373318	541.384	-0.0240544
		255.062	0.0210016	636.737	-0.0306489		336.041	0.0273922	722.883	-0.0248709		332.048	0.0263616	458.274	-0.0262205		461.124	0.0234335	702.224	-0.0200525		298.244	0.028355	421.921	-0.0234284		426.829	0.0463934	556.988	-0.021687		658.488	0.0367226	541.917	-0.0320334
		255.156	0.0281223	636.836	-0.0286459		337.061	0.022871	724.541	-0.0222265		332.958	0.0210221	459.106	-0.0223292		462.128	0.0234766	712.251	-0.0201036		299.11	0.0337617	422.926	-0.033727		428.826	0.0500538	557.033	-0.0273179		659.498	0.0281934	542.321	-0.0531171
		256.16	0.0291849	637.012	-0.0220212		338.064	0.0228413	726.898	-0.0255979		333.049	0.0374916	466.726	-0.0220528		462.861	0.0311772	723.54	-0.0325979		300.114	0.0358807	426.941	-0.0326742		429.004	0.0350978	557.361	-0.0303661		660.502	0.0259645	542.813	-0.0406517
		256.264	0.0226737	637.739	-0.0290914		338.785	0.0342716	728.566	-0.0245803		334.049	0.0412202	470.923	-0.0217066		463.123	0.0230072	724.541	-0.040973		305.065	0.0568568	427.168	-0.0221438		430.97	0.03095	557.438	-0.0470886		681.48	0.0369801	543.324	-0.0534891
		256.3	0.0200966	638.737	-0.0312273		340.782	0.0327773	729.588	-0.0411501		334.956	0.020569	471.926	-0.0226919		464.912	0.0311003	725.556	-0.0267607		306.068	0.0537356	429.94	-0.0237449		432.774	0.0217692	557.526	-0.0393724		708.883	0.0208532	543.883	-0.0573487
		257.114	0.0304553	638.847	-0.0289462		342.783	0.0266451	730.59	-0.0417406		335.038	0.0249543	486.896	-0.029178		464.977	0.0276475	726.559	-0.0284418		310.84	0.0206857	433.294	-0.0338583		434.899	0.0575772	558.441	-0.0493907		728.519	0.0211385	544.336	-0.0490029
		257.226	0.0316773	639.748	-0.0283971		342.867	0.0297833	731.605	-0.0400428		336.041	0.0265193	488.788	-0.0257369		465.217	0.0232837	727.564	-0.0286455		317.936	0.0287905	434.007	-0.0294565		436.773	0.0250648	560.499	-0.0389007		754.535	0.0327784	544.855	-0.0305508
		257.248	0.0286821	639.936	-0.0230177		343.203	0.0203305	732.553	-0.0289719		342.989	0.0445037	501.084	-0.0246275		465.26	0.021892	728.519	-0.029684		320.997	0.0284113	437.963	-0.0261364		436.858	0.0368397	561.484	-0.0473289		755.539	0.0323532	545.339	-0.0506841
		257.303	0.0201766	640.745	-0.0290584		344.206	0.0209774	732.608	-0.0370974		343.025	0.0287053	502.87	-0.0311093		465.98	0.0323295	728.566	-0.0332192		323.076	0.040354	438.983	-0.0301803		438.782	0.0240362	562.012	-0.0252397		768.493	0.0346757	545.401	-0.0219592
		258.279	0.0228694	641.029	-0.028394		344.865	0.0278433	733.553	-0.0216776		343.99	0.0441827	510.942	-0.0268167		466.91	0.0229637	729.522	-0.0303626		331.046	0.0509735	439.985	-0.0359076		438.856	0.0374609	565.384	-0.0238036		769.494	0.0302887	546.352	-0.0314068
		259.062	0.0220038	641.948	-0.0290445		345.215	0.0212084	734.567	-0.0375284		346.974	0.0215015	516.739	-0.022513		467.132	0.024341	729.588	-0.0276635		331.546	0.0597084	440.98	-0.0307266		442.803	0.023153	570.349	-0.0280579		770.509	0.0323029	546.741	-0.0315762
		259.13	0.0297585	643.258	-0.0245422		346.218	0.0201059	734.981	-0.0309863		349.055	0.0235956	518.844	-0.0274764		468.135	0.0206347	730.59	-0.0286107		332.048	0.0465073	442.923	-0.0354507		442.923	0.0220921	571.425	-0.0261387		771.51	0.0303702	547.356	-0.0325988
		259.204	0.0226455	643.861	-0.0247277		348.813	0.0384076	735.982	-0.035748		350.058	0.0233591	529.406	-0.020383		468.809	0.0361904	730.646	-0.0257036		335.038	0.0511234	444.911	-0.0222511		442.995	0.0307962	571.486	-0.0375962		777.796	0.0208078	548.359	-0.0436694
		259.242	0.0303943	644.266	-0.0243214		349.055	0.0233185	736.926	-0.0368564		351.059	0.0247255	529.494	-0.022334		469.133	0.0244255	731.605	-0.0266523		336.041	0.0432628	447.023	-0.0251808		444.976	0.0260238	572.004	-0.0215505		834.594	0.0226924	549.359	-0.0306757
		259.282	0.0223081	644.681	-0.0253294		349.12	0.0389439	736.987	-0.0247973		352.058	0.0262157	538.841	-0.0314079		470.808	0.0249122	732.608	-0.0342267		346.02	0.0305245	448.024	-0.0269214		446.809	0.0372614	573.005	-0.0249952		835.599	0.0230666	549.864	-0.0277351
		261.183	0.0315404	644.797	-0.0285848		350.058	0.0248565	737.984	-0.0265835		352.897	0.0340583	542.12	-0.0266602		471.161	0.0257766	738.526	-0.0281937		349.055	0.0581563	448.151	-0.0220284		450.873	0.0393056	573.431	-0.048143		838.509	0.0280266	551.873	-0.0487238
		262.916	0.0224196	644.968	-0.0208378		350.811	0.037143	738.859	-0.0203129		353.899	0.0247041	549.864	-0.0341256		474.932	0.0364909	746.508	-0.0366577		350.058	0.0574206	449.019	-0.0355082		452.747	0.0232487	574.005	-0.0299146		839.513	0.0276785	554.374	-0.0294515
		263.125	0.0243295	645.117	-0.0267408		351.059	0.0237926	738.985	-0.0217729		354.894	0.0270908	554.884	-0.0242986		477.113	0.0309677	746.604	-0.0224651		351.059	0.0536156	449.982	-0.0384721		452.95	0.0413832	575.412	-0.0301496		840.514	0.0272771	557.438	-0.022518
		263.161	0.0311988	645.864	-0.0272224		352.058	0.0244277	742.871	-0.028507		356.036	0.0283391	557.093	-0.0269038		478.841	0.0290502	747.512	-0.0393759		352.058	0.0480564	450.02	-0.0349262		457.958	0.0457316	575.464	-0.0323422		841.52	0.0241617	557.89	-0.0204795
		263.198	0.0327062	646.12	-0.0258414		352.809	0.0375928	744.868	-0.0264941		359.043	0.0205828	557.438	-0.0216662		479.951	0.0317794	748.524	-0.0349731		353.028	0.0318785	453.294	-0.0231737		458.963	0.0520041	576.414	-0.0263797		843.99	0.0201644	558.295	-0.0515242
		263.237	0.0256316	646.679	-0.0245136		353.028	0.0432389	746.604	-0.0353313		360.046	0.0215873	557.526	-0.0202871		480.95	0.0495128	750.542	-0.0294814		354.031	0.0289215	457.958	-0.0219223		459.963	0.0465724	576.992	-0.0426441		846.923	0.0201098	558.441	-0.0239444
		264.128	0.0286401	646.792	-0.0274378		354.031	0.0432657	748.524	-0.029687		362.019	0.0302644	558.094	-0.0269939		481.195	0.0261714	751.57	-0.035774		357.019	0.0392062	460.965	-0.0308994		460.778	0.0229062	577.372	-0.0502363		848.544	0.0357433	559.299	-0.0553434
		264.162	0.0323979	646.864	-0.0319361		355.032	0.0392561	750.542	-0.0356678		362.926	0.0405124	558.441	-0.020946		481.953	0.0484026	752.56	-0.0409147		363.25	0.0202445	461.336	-0.0336069		461.336	0.0299934	577.48	-0.0395214		849.548	0.0365954	559.825	-0.0236689
		264.199	0.0315063	647.119	-0.0236026		356.036	0.0367807	751.57	-0.0223891		364.926	0.0398892	559.091	-0.0269159		482.951	0.0428162	753.585	-0.0329554		364.254	0.0217363	461.968	-0.0319154		462.779	0.0440452	577.984	-0.0210209		850.556	0.0326908	560.309	-0.0500563
		265.141	0.0270852	647.231	-0.0251049		356.756	0.0351908	752.56	-0.0321805		368.871	0.0360191	560.717	-0.0216788		482.986	0.0241154	755.539	-0.0204187		366.108	0.0201754	462.996	-0.0315507		464.977	0.0325685	578.485	-0.0492467		851.561	0.0311772	560.499	-0.0212554
		265.177	0.0303993	647.734	-0.0259211		357.019	0.0396223	752.899	-0.0400537		369.351	0.0253536	560.828	-0.0267925		483.106	0.0272094	756.55	-0.0325473		368	0.0316521	463.997	-0.0340383		465.98	0.0360056	580.992	-0.0212496		852.25	0.0201936	560.717	-0.0229643
		265.214	0.0287365	648.877	-0.0253368		358.842	0.0346725	753.421	-0.0285709		370.354	0.024235	584.726	-0.0236657		484.944	0.0233557	757.554	-0.0338136		371.001	0.0220215	469.332	-0.0260667		468.809	0.0219887	582.934	-0.0432803		852.563	0.025735	560.828	-0.026508
		265.252	0.0265519	649.802	-0.0304706		360.046	0.0203572	756.55	-0.0355987		370.868	0.0351012	593.026	-0.0232957		486.896	0.0258887	762.59	-0.0217394		371.037	0.0496854	470.994	-0.0239727		470.808	0.0296033	583.997	-0.0238639		854.484	0.0265119	561.312	-0.0520994
		266.147	0.0244323	649.937	-0.02656		360.839	0.0338182	757.554	-0.0350825		370.957	0.0305654	600.703	-0.0282774		486.967	0.0234721	762.707	-0.0243125		372.04	0.0509445	475.315	-0.0309435		472.811	0.0394423	584.374	-0.0406465		855.488	0.0224466	561.484	-0.0218034
		266.174	0.0274314	650.811	-0.0296606		360.939	0.0305883	757.619	-0.0255501		376.941	0.0399569	600.877	-0.0247836		493.064	0.0225653	763.594	-0.0280834		375.01	0.0273172	476.939	-0.0218781		474.758	0.024261	585.056	-0.0254715		856.033	0.0225187	561.867	-0.0409683
		267.033	0.0212193	650.985	-0.028352		362.838	0.0277526	757.967	-0.0231308		378.899	0.0441492	604.7	-0.0288553		494.066	0.0261976	764.556	-0.0266817		378.999	0.031987	477.154	-0.0278086		477.33	0.0271197	587.408	-0.0248175		856.491	0.024196	562.326	-0.0318912
		267.12	0.029018	651.132	-0.0252991		364.158	0.0226231	758.568	-0.0424124		378.999	0.0205182	608.998	-0.0253458		494.816	0.0228744	765.558	-0.0295187		383.97	0.0252659	477.33	-0.0328312		478.325	0.0209065	587.468	-0.0389479		856.582	0.0259675	563.329	-0.037032
		267.157	0.0309273	651.985	-0.0287336		364.787	0.0387012	758.845	-0.0229329		379.902	0.0397034	612.84	-0.0276407		495.063	0.0208566	766.052	-0.0248347		387.011	0.0438042	477.941	-0.0255732		478.841	0.0323471	588.014	-0.0297378		857.493	0.0225105	564.325	-0.0200442
		268.159	0.0312977	652.248	-0.0252795		366.785	0.0394087	759.572	-0.0426817		380.899	0.0474895	614.733	-0.0235664		496.815	0.0292454	766.57	-0.0316616		392.982	0.0215397	478.937	-0.0232155		479.328	0.0291465	588.975	-0.0251075		857.585	0.0264596	565.384	-0.0310171
		268.264	0.0200131	652.811	-0.0287698		366.952	0.0398516	760.581	-0.0407853		381.025	0.0310231	615.139	-0.0251479		496.925	0.040442	767.063	-0.0298147		393.016	0.0266056	479.049	-0.0348557		480.334	0.0248225	589.425	-0.0507831		858.039	0.0207805	566.321	-0.0284118
		271.13	0.0279231	653.944	-0.0268151		368.783	0.0394863	761.586	-0.0394055		382.028	0.0313766	616.746	-0.0213091		497.173	0.0337308	767.573	-0.0332762		394.975	0.0295556	479.328	-0.0302576		480.839	0.0530791	589.478	-0.0401365		858.593	0.0283135	567.324	-0.0374212
		271.166	0.0310313	654.296	-0.0242165		371.001	0.0263009	762.59	-0.0386819		384.845	0.0263935	618.676	-0.0247275		499.093	0.0291868	768.047	-0.03505		400.98	0.0208986	480.05	-0.0210412		480.95	0.0267019	590.48	-0.0418239		859.599	0.0243214	568.336	-0.0225807
		271.188	0.0260381	654.713	-0.0296921		371.037	0.0365659	763.594	-0.0385119		386.842	0.0278854	628.705	-0.0216186		502.87	0.0273532	768.493	-0.026297		411.966	0.0203341	480.334	-0.0308346		481.953	0.0222863	591.386	-0.0221776		862.51	0.031661	568.75	-0.0217226
		271.242	0.0275758	654.822	-0.0291922		372.004	0.0235546	763.976	-0.0215162		387.056	0.0397469	628.819	-0.0244572		504.846	0.0282827	768.586	-0.0267867		442.995	0.0354661	481.048	-0.0388832		482.951	0.0206855	591.492	-0.0416825		862.892	0.0254789	570.349	-0.0577008
		272.133	0.0268502	654.896	-0.026037		372.04	0.0357251	764.556	-0.0300895		388.057	0.0410563	630.705	-0.0279846		506.843	0.0299993	769.494	-0.0288084		458.963	0.0262512	481.346	-0.0243001		484.787	0.0251737	591.981	-0.020003		863.514	0.0303101	571.354	-0.0498242
		272.17	0.031939	655.299	-0.0230754		374.816	0.0308193	765.047	-0.030459		389.01	0.039623	631.113	-0.0254275		510.791	0.0286992	770.057	-0.0229304		459.963	0.0267341	482.356	-0.022067		484.944	0.0288415	592.255	-0.0246582		864.515	0.0404644	571.425	-0.0398588
		272.944	0.021081	655.904	-0.0278973		374.92	0.0384958	765.558	-0.0302537		389.055	0.0369892	632.114	-0.0251832		511.107	0.0288751	770.509	-0.0306191		464.977	0.0236578	489.939	-0.0259079		486.785	0.0290713	598.344	-0.034118		865.518	0.0383755	573.431	-0.0285932
		273.11	0.0299693	656.797	-0.0298676		375.01	0.0430261	766.052	-0.0371592		390.055	0.0286222	633.111	-0.0252367		512.112	0.0240875	771.51	-0.0315043		477.113	0.0387303	491.307	-0.0347857		488.788	0.0423269	598.981	-0.0294596		866.023	0.0273019	573.868	-0.0377443
		273.22	0.0275955	657.924	-0.0280098		376.013	0.0434477	766.57	-0.0347613		392.914	0.0397698	644.681	-0.0215589		518.844	0.0317144	772.524	-0.0403002		482.986	0.0303532	491.369	-0.030654		494.816	0.0414954	599.97	-0.0267725		866.535	0.0353411	574.865	-0.0223395
		273.257	0.0299067	658.234	-0.0235095		376.814	0.0302126	766.848	-0.0208797		393.016	0.0437324	646.679	-0.0260427		520.82	0.0374143	772.583	-0.0269141		485.108	0.0309487	493.313	-0.0332433		495.326	0.0205387	601.027	-0.027961		867.539	0.0324615	575.412	-0.0259296
		274.141	0.0321702	659.235	-0.0266916		378.812	0.034479	767.063	-0.0356453		394.874	0.0438303	650.985	-0.0226698		521.077	0.0259191	773.528	-0.0409147		499.093	0.039295	494.321	-0.0275975		496.815	0.0252622	601.466	-0.0501401		868.54	0.0284803	575.464	-0.0275508
		274.183	0.0302759	659.733	-0.029389		378.999	0.0357128	767.573	-0.035224		396.873	0.0435616	654.713	-0.0206812		522.817	0.0371104	773.588	-0.0247886		501.084	0.0399396	495.023	-0.0386444		498.813	0.0508478	602.471	-0.053968		868.815	0.0259578	576.414	-0.0265602
		275.161	0.0320841	660.238	-0.0262705		380.765	0.028783	768.047	-0.0340588		396.993	0.0307074	660.774	-0.0231185		522.868	0.0222855	773.655	-0.0319649		507.056	0.0542425	495.063	-0.0213208		504.846	0.0323459	603.436	-0.0345525		868.911	0.0203808	576.88	-0.0238143
		275.198	0.0320719	660.774	-0.0299545		382.762	0.0351242	768.493	-0.0245113		397.995	0.0307585	670.797	-0.0249165		532.964	0.0272142	774.54	-0.0370492		511.107	0.0389968	495.326	-0.0299031		506.359	0.0235251	603.491	-0.0435326		869.147	0.0213855	577.284	-0.0208745
		275.236	0.0295527	660.839	-0.0331347		382.887	0.0289071	768.586	-0.0383661		398.996	0.0218634	672.689	-0.0243091		533.089	0.0211363	775.054	-0.0313429		512.112	0.0370389	496.023	-0.0275199		506.843	0.029188	604.44	-0.0326657		869.543	0.0292117	577.48	-0.0266164
		275.258	0.0291444	661.244	-0.0265831		383.115	0.0321886	768.873	-0.0377018		401.771	0.0312507	680.828	-0.0243443		533.968	0.0272853	775.545	-0.0385276		517.032	0.0344129	497.173	-0.0218757		506.962	0.0226813	605.94	-0.0301794		870.544	0.0239608	578.485	-0.0227326
		276.156	0.0294149	661.929	-0.0227822		384.119	0.0312772	769.494	-0.0210499		403.007	0.0432963	681.731	-0.021069		534.966	0.0253435	778.535	-0.034497		521.077	0.035691	498.934	-0.0306746		510.791	0.0202888	607.465	-0.0450565		871.055	0.0259752	581.452	-0.0354343
		276.653	0.0221032	662.84	-0.0322791		384.761	0.0287244	770.057	-0.0431338		404.01	0.0429738	686.662	-0.024549		536.798	0.0291486	779.539	-0.0358282		522.072	0.0207076	505.11	-0.023727		515.914	0.0255109	608.461	-0.0494561		871.546	0.0211005	582.296	-0.0275082
		277.177	0.0320286	663.945	-0.0214124		385.121	0.0325313	770.509	-0.0224483		405.027	0.0342305	688.661	-0.0296527		538.909	0.0304966	780.551	-0.0269388		522.936	0.03356	506.962	-0.0213105		516.911	0.0225614	608.828	-0.0221796		872.055	0.0225215	584.374	-0.0338769
		278.146	0.0234083	664.747	-0.0316902		387.011	0.0333166	771.51	-0.0205081		410.854	0.0270072	696.695	-0.0237547		539.912	0.0279441	781.051	-0.025666		523.938	0.0284348	509.038	-0.0303563		516.987	0.0202452	615.988	-0.0244368		872.542	0.0456876	584.726	-0.0254792
		278.172	0.0258316	664.854	-0.0281921		392.791	0.0349679	772.524	-0.029146		411.025	0.0317731	696.804	-0.025321		540.907	0.0297325	781.554	-0.0276812		524.933	0.0328058	510.04	-0.0218935		517.916	0.0481575	617.471	-0.0444621		873.545	0.0469725	586.841	-0.0215056
		278.892	0.0248551	664.998	-0.0209655		392.982	0.0309664	772.583	-0.0381953		418.981	0.0308113	699.037	-0.0245131		541.917	0.0272438	782.059	-0.0293626		529.038	0.048993	511.037	-0.0245107		522.936	0.0433422	618.472	-0.0463952		874.555	0.0438677	587.311	-0.0215989
		279.158	0.0331117	665.856	-0.0287082		394.791	0.0245654	773.528	-0.028665		419.985	0.0353324	700.039	-0.0256313		543.059	0.0296268	782.565	-0.0332838		533.089	0.0338789	515.914	-0.0214097		523.938	0.0421213	619.438	-0.0302435		875.559	0.0420085	587.408	-0.034839
		279.23	0.0280011	665.915	-0.0282618		394.975	0.022161	773.588	-0.0386894		420.884	0.0365711	709.756	-0.0205567		548.938	0.0456772	783.569	-0.0328978		534.093	0.0315851	516.987	-0.0217657		524.933	0.0424003	620.279	-0.0221116		876.57	0.0363701	587.842	-0.0210785
		280.157	0.0280957	666.851	-0.0271831		396.742	0.0338069	773.655	-0.0290124		422.882	0.0364455	712.67	-0.0278753		549.941	0.0431867	784.579	-0.0224303		555.071	0.0290671	518.321	-0.0269786		525.945	0.0503673	621.398	-0.0463856		877.574	0.0356154	587.911	-0.0455486
		280.19	0.0316189	667.099	-0.027639		396.993	0.0366024	774.54	-0.0291518		434.899	0.0200974	712.778	-0.0223813		550.938	0.0402006	788.555	-0.038841		556.074	0.0260682	518.922	-0.0257114		526.768	0.0233209	623.778	-0.027687		878.486	0.0312292	588.837	-0.0204191
		280.233	0.0276567	669.1	-0.0261363		397.995	0.0376306	775.054	-0.035943		436.858	0.0382218	715.006	-0.0296458		553.031	0.0209339	788.672	-0.0218697		567.035	0.0205743	519.324	-0.0305986		528.301	0.0211887	625.935	-0.040844		878.58	0.0322226	589.425	-0.0234156
		280.262	0.0237911	669.266	-0.025982		398.996	0.0346958	775.545	-0.02912		438.856	0.0380066	720.725	-0.0248893		554.032	0.0200956	789.557	-0.0397562		577.053	0.0265183	520.921	-0.0315592		532.964	0.032161	628.4	-0.0394152		880.493	0.0325634	589.842	-0.0345556
		280.89	0.0248563	670.27	-0.0277924		399.089	0.028289	778.535	-0.0284109		442.995	0.0211995	721.017	-0.0205516		554.884	0.0273259	789.615	-0.0221075		578.057	0.0220115	524.274	-0.0299709		533.889	0.0213306	628.888	-0.0222393		881.497	0.0261629	590.32	-0.0259505
		281.172	0.0300794	670.797	-0.0297835		400.093	0.0287066	778.973	-0.0281845		446.887	0.0399618	722.712	-0.0240536		556.882	0.0208122	790.57	-0.0390885		590.923	0.0318671	526.291	-0.0226059		533.968	0.0266052	629.892	-0.0202705		882.511	0.026868	590.839	-0.0204399
		281.246	0.0309249	670.87	-0.0307929		400.823	0.0270665	779.539	-0.0288407		447.023	0.0517384	722.81	-0.0208911		558.893	0.0281341	791.573	-0.040194		591.926	0.0249785	527.093	-0.0288895		536.798	0.040545	629.971	-0.0245558		883.515	0.0276353	591.386	-0.0283969
		282.153	0.0286228	670.929	-0.0273509		400.98	0.0287438	779.97	-0.029406		448.024	0.0517277	728.752	-0.0220959		560.828	0.0245249	792.054	-0.0344878		592.92	0.0269774	528.952	-0.026747		538.909	0.0311355	630.972	-0.0272636		884.982	0.0330975	591.844	-0.0343391
		282.175	0.0316631	671.231	-0.025884		401.089	0.0293612	780.152	-0.0247459		449.019	0.0552679	730.646	-0.0301132		560.899	0.0250972	793.053	-0.0323353		594.931	0.0219921	534.295	-0.0236353		539.291	0.0284781	636.412	-0.0331664		885.114	0.02087	592.255	-0.0277904
		282.279	0.0255267	671.874	-0.0281318		401.169	0.0242643	780.551	-0.0375398		450.02	0.0545883	735.197	-0.02853		562.012	0.0220854	793.553	-0.0401255		658.911	0.0314638	534.897	-0.0228102		539.912	0.0260348	639.494	-0.0304716		885.984	0.0306255	593.855	-0.0252977
		283.13	0.0317793	672.689	-0.0247069		402.822	0.032778	781.051	-0.0369203		452.832	0.0325713	736.987	-0.0203248		565.914	0.0446908	794.059	-0.0330426		661.083	0.0471601	535.298	-0.0249568		540.907	0.0270663	639.936	-0.0374942		886.198	0.0209743	594.254	-0.0273078
		283.263	0.0211996	672.87	-0.0302696		405.098	0.0346296	781.253	-0.0235956		453.368	0.0241879	738.783	-0.0235279		570.003	0.0257243	794.564	-0.0328228		662.086	0.0462678	535.899	-0.0205897		541.304	0.0225316	640.498	-0.0327827		886.512	0.0328557	594.348	-0.0270199
		284.037	0.0257503	672.966	-0.0281943		414.714	0.0303112	781.554	-0.0377662		454.83	0.0319049	743.001	-0.0206697		571.044	0.032215	795.068	-0.023997		665.074	0.0444051	536.296	-0.0266301		541.917	0.0288897	640.588	-0.0422553		886.908	0.0231498	597.451	-0.0351354
		284.17	0.0286005	673.114	-0.0259971		414.965	0.0327459	782.059	-0.038414		460.899	0.0347964	743.202	-0.0247648		572.046	0.0314806	795.571	-0.0323964		666.851	0.0222933	536.896	-0.0253648		542.813	0.0392664	641.511	-0.0253701		886.977	0.0313271	598.344	-0.0356043
		284.295	0.0238409	674.884	-0.022881		416.8	0.0338706	782.253	-0.0220164		460.965	0.0261234	757.967	-0.0210986		573.005	0.0236066	796.074	-0.0272323		683.066	0.0370813	537.299	-0.0425828		546.741	0.0349056	642.42	-0.030567		887.515	0.0307575	598.451	-0.0378996
		285.167	0.0273256	675.887	-0.02512		416.956	0.0262613	782.565	-0.0373492		461.968	0.024998	758.972	-0.0300607		574.005	0.0204392	796.215	-0.0217144		684.069	0.0366852	539.015	-0.0385295		548.938	0.0225383	643.526	-0.0226688		888.517	0.0416261	600.278	-0.0385527
		285.221	0.0285868	676.882	-0.0243482		417.128	0.0220792	783.569	-0.0371839		462.861	0.0400675	760.222	-0.0209896		576.992	0.0210174	796.75	-0.0210642		685.069	0.0272401	540.017	-0.0242857		549.941	0.0215263	644.53	-0.0284428		890.533	0.0431179	600.703	-0.0344712
		285.28	0.0293329	677.009	-0.0219047		418.004	0.0277252	783.76	-0.0203014		462.996	0.0481513	762.707	-0.0248597		577.053	0.0231676	797.078	-0.0313103		687.057	0.0463579	541.015	-0.0361148		552.775	0.0401442	644.968	-0.0363587		891.538	0.0398821	601.466	-0.0288783
		286.31	0.0260878	677.896	-0.0265775		418.798	0.0332304	784.579	-0.044277		463.997	0.0463871	780.957	-0.0232569		577.984	0.0454346	797.528	-0.0202366		702.998	0.0289366	541.304	-0.0312542		555.798	0.0234801	645.117	-0.0209581		892.545	0.0500542	602.283	-0.0202457
		287.161	0.0315094	678.01	-0.0235509		420.795	0.0270126	784.851	-0.0291114		464.977	0.042516	796.75	-0.0214406		578.485	0.0221275	798.535	-0.0279482		705.048	0.0323526	541.384	-0.0264826		556.299	0.0240778	646.12	-0.0221265		893.549	0.0501497	602.471	-0.0306688
		287.197	0.030762	678.814	-0.0320724		426.741	0.0285098	785.652	-0.0418653		465.98	0.0367985	802.938	-0.0238878		580.89	0.0269278	799.54	-0.0280197		706.052	0.0309231	543.883	-0.0307107		556.882	0.0206849	647.119	-0.0267512		893.619	0.0224665	604.305	-0.0260857
		287.237	0.0278166	679.005	-0.0295767		432.774	0.0286775	786.599	-0.041745		470.994	0.0458931	803.94	-0.0224951		580.992	0.0268209	799.671	-0.0278496		707.049	0.023037	546.352	-0.0331885		558.822	0.0222879	649.439	-0.0463638		896.541	0.0402229	604.7	-0.0281064
		288.162	0.0309597	680.31	-0.0211465		433.972	0.0445321	787.603	-0.0423068		478.841	0.0377419	813.238	-0.0217306		581.452	0.0234274	800.542	-0.03245		709.036	0.0418472	547.356	-0.0312081		558.893	0.0219617	649.535	-0.0437219		896.929	0.0345451	606.3	-0.0238043
		288.922	0.0244972	680.721	-0.030042		434.772	0.0324159	787.666	-0.0436559		479.049	0.038184	818.91	-0.0261746		581.891	0.0378365	801.545	-0.0358317		716.865	0.0209481	548.359	-0.0309959		562.806	0.0438137	649.937	-0.0217502		897.475	0.0287928	607.252	-0.0428983
		289.013	0.0230063	680.828	-0.028647		434.96	0.0255148	787.78	-0.0200402		480.05	0.0381767	822.745	-0.0241755		584.374	0.0247339	801.684	-0.0289956		717.372	0.0202164	549.359	-0.0274768		564.801	0.0435121	650.436	-0.0469685		897.543	0.0391434	608.255	-0.0446035
		289.154	0.0299374	681.731	-0.0304243		436.773	0.024095	788.555	-0.0202742		480.839	0.0247717	825.232	-0.0231594		585.969	0.0408729	802.536	-0.033573		721.017	0.0224832	549.864	-0.0232865		566.79	0.0244115	650.928	-0.0560877		898.553	0.0404037	610.308	-0.0420998
		289.177	0.0317354	681.828	-0.0294037		438.983	0.021738	788.609	-0.0434581		481.048	0.0370407	827.704	-0.0242074		587.012	0.0255198	803.539	-0.0349545		722.019	0.0200302	551.873	-0.0242882		569.81	0.028818	651.132	-0.0322351		899.48	0.0296849	611.311	-0.0528642
		289.215	0.027695	682.324	-0.0248133		439.985	0.0207714	788.672	-0.0418046		482.986	0.0438496	838.509	-0.0200814		587.911	0.0228689	804.057	-0.0338401		722.505	0.0251826	555.03	-0.0308178		570.313	0.0226502	653.446	-0.037212				611.831	-0.0336823
		289.252	0.0280489	682.819	-0.029638		440.98	0.0238397	789.557	-0.0221455		486.967	0.0373544	841.667	-0.0224138		588.975	0.0397502	804.24	-0.0204491		723.016	0.022501	556.03	-0.0232214		577.053	0.0224766	653.944	-0.0291602				612.323	-0.0422118
		289.925	0.024519	683.066	-0.0224698		442.803	0.020744	789.615	-0.0434029		489.939	0.0230712	841.719	-0.0304434		590.923	0.024687	804.55	-0.0415743		724.806	0.0229046	556.988	-0.0423062		580.801	0.03308	655.468	-0.0288766				613.333	-0.059344
		291.086	0.0258438	684.069	-0.0226083		442.995	0.0284946	790.57	-0.0269043		493.064	0.0494296	843.681	-0.0248724		591.926	0.0244282	805.053	-0.0423994		726.898	0.030931	557.033	-0.0356782		580.89	0.026317	656.472	-0.0278991				613.841	-0.0234465
		291.193	0.0296844	685.069	-0.0239904		443.131	0.0220783	791.573	-0.0284439		494.066	0.0510678	844.926	-0.0247826		591.981	0.0351993	805.554	-0.0424928		727.032	0.0319158	557.361	-0.031484		581.303	0.0298516	657.484	-0.0288835				614.339	-0.0239801
		291.23	0.0310657	686.662	-0.0259785		444.801	0.0205981	792.054	-0.0342789		495.023	0.0397062	845.693	-0.0208514		593.026	0.0319043	806.06	-0.0432806		728.034	0.0303346	557.89	-0.0219221		581.809	0.0218319	658.419	-0.0298284				614.733	-0.0264839
		292.156	0.0285998	686.843	-0.0314662		448.75	0.0300012	793.053	-0.0357551		495.063	0.0525912	846.923	-0.024067		597.451	0.0282774	806.565	-0.0353166		732.841	0.0226238	561.867	-0.0287563		590.923	0.0469402	658.488	-0.0318616				616.253	-0.0374519
		292.195	0.0297606	686.907	-0.022947		448.942	0.0357564	793.553	-0.0340585		496.023	0.0383571	848.754	-0.0201052		598.344	0.0261333	807.068	-0.0352467		733.844	0.0230296	562.326	-0.0285188		591.926	0.0397236	659.498	-0.0275236				617.471	-0.0400061
		293.172	0.0272175	687.9	-0.0290431		449.943	0.0307202	794.059	-0.0395081		499.02	0.0229645	852.25	-0.0219141		598.451	0.0269142	807.569	-0.0336214		734.836	0.028416	563.329	-0.0299172		592.92	0.0490601	660.502	-0.0300282				618.472	-0.0430441
		293.208	0.0309791	688.661	-0.025665		450.748	0.0332365	794.564	-0.0391415		504.846	0.0364888	855.685	-0.0251012		598.864	0.0211744	808.075	-0.0293158		739.786	0.0233427	564.325	-0.0305762		594.931	0.022074	664.998	-0.0362316				618.676	-0.0318183
		294.175	0.0284116	688.754	-0.0321464		450.873	0.0202336	794.947	-0.0295922		506.843	0.0361467	860.898	-0.0282512		599.036	0.0261623	808.581	-0.0218874		741.997	0.0301611	565.384	-0.0240583		596.866	0.0249396	665.51	-0.0283768				619.438	-0.032876
		294.213	0.0301953	688.843	-0.0316845		450.938	0.031201	795.068	-0.0408309		509.038	0.0462614	862.51	-0.0228243		599.97	0.0292932	809.083	-0.0240916		742.793	0.0214924	569.005	-0.0299354		599.036	0.0217624	666.421	-0.0512986				620.279	-0.0359043
		294.866	0.0202893	688.938	-0.0227091		451.205	0.0207674	795.571	-0.0398124		510.04	0.0499795	863.514	-0.0220843		600.877	0.0284819	809.585	-0.0226928		742.871	0.0238304	570.003	-0.0226037		600.877	0.0242186	667.099	-0.0218732				626.282	-0.0370322
		295.166	0.0278777	689.081	-0.0280906		452.747	0.0268172	795.814	-0.0217792		511.037	0.0476354	865.724	-0.0259505		600.952	0.0238797	810.409	-0.0259953		743.001	0.0260207	571.004	-0.0327458		600.952	0.0236845	667.415	-0.0411553				627.28	-0.0250647
		295.189	0.0310411	690.083	-0.0285694		454.951	0.0419837	795.947	-0.0289195		516.305	0.0215353	866.724	-0.0249834		602.977	0.0218103	810.594	-0.0266629		744.003	0.0229624	571.354	-0.0212018		604.7	0.0208808	669.1	-0.0299456				628.4	-0.0313234
		295.224	0.032336	690.75	-0.0308962		455.954	0.0401881	796.074	-0.0404435		517.032	0.0291261	869.147	-0.0220952		605.94	0.0306437	811.6	-0.0273866		744.868	0.0249651	572.004	-0.0329381		606.896	0.0266479	669.435	-0.0293115				628.705	-0.0235328
		295.26	0.0310203	690.857	-0.027188		456.95	0.0401269	796.524	-0.036572		517.31	0.036264	871.71	-0.0248017		606.896	0.0395668	812.61	-0.0210285		746.008	0.0257465	576.28	-0.0202275		607.898	0.0200701	671.431	-0.0240329				629.236	-0.0337257
		296.864	0.0204143	691.078	-0.0244976		458.779	0.0236595	796.933	-0.0261365		518.321	0.0270408	878.486	-0.0223388		607.898	0.0418013	813.554	-0.0436265		748.816	0.0213318	576.88	-0.0218621		608.894	0.0299687	673.114	-0.030606				629.312	-0.0601871
		297.023	0.0234365	691.858	-0.0284791		459.106	0.0264939	797.078	-0.0408109		519.324	0.0263784	881.602	-0.0257693		608.461	0.0255045	814.046	-0.0441031		749.014	0.0267606	578.879	-0.0263007		609.905	0.0248079	673.341	-0.0240886				629.892	-0.0249104
		297.146	0.029832	691.912	-0.027643		460.778	0.0253165	797.528	-0.0365748		520.82	0.0323319	881.753	-0.0203054		608.894	0.0350166	815.055	-0.0408044		750.017	0.0252537	581.452	-0.0236699		610.906	0.020875	677.47	-0.047813				630.705	-0.0242892
		297.24	0.0246458	692.85	-0.0226787		466.726	0.0322397	798.535	-0.0341832		520.921	0.0235928	882.598	-0.0277599		608.998	0.0249169	815.57	-0.0420055		750.804	0.0251409	583.813	-0.0379319		612.731	0.0200691	679.005	-0.0232868				636.412	-0.0432004
		298.172	0.0312862	692.97	-0.027297		466.91	0.0201499	799.54	-0.0329129		522.817	0.030756	883.712	-0.0296613		609.905	0.0275354	816.059	-0.0341257		751.017	0.0219213	584.308	-0.0207282		614.733	0.0344432	679.438	-0.0201185				639.413	-0.0221408
		298.244	0.0266267	695.096	-0.0262024		470.923	0.0269491	799.671	-0.0362211		527.093	0.0210967	885.114	-0.0240595		610.906	0.0259999	816.586	-0.0391782		753.792	0.0206041	584.816	-0.0232949		620.764	0.0206385	680.438	-0.0365563				642.42	-0.0234492
		299.161	0.0265825	696.695	-0.0299233		471.926	0.0228192	800.542	-0.032499		528.301	0.0218376	886.198	-0.0235508		611.911	0.0262318	817.058	-0.0436142		757.967	0.024952	585.056	-0.0376887		622.764	0.0254505	681.42	-0.0375481				643.861	-0.0285143
		299.196	0.0281784	696.804	-0.0301027		472.921	0.0304223	801.545	-0.036255		528.952	0.0383546	897.475	-0.0216921		612.913	0.0226876	817.589	-0.0398275		758.845	0.022334	585.768	-0.0388513		624.864	0.0244624	681.48	-0.0222048				644.681	-0.0267978
		300.165	0.0271372	696.875	-0.0262784		474.758	0.0309949	801.684	-0.0372031		531.385	0.0200753	899.48	-0.0206799		616.925	0.0368458	818.061	-0.0423481		760.222	0.0200773	586.908	-0.0201208		640.822	0.0242073	682.425	-0.0320366				646.679	-0.0294789
		300.199	0.0298046	699.037	-0.0234347		476.755	0.0333953	802.825	-0.0239445		532.964	0.0448022				617.928	0.036175	818.599	-0.0381485		761.775	0.0233653	587.012	-0.0284079		643.43	0.0223961	683.501	-0.0368065				649.439	-0.0232116
		300.226	0.0297106	700.039	-0.0240734		477.113	0.0271135	804.057	-0.0413267		533.968	0.0466908				618.931	0.031141	819.068	-0.0404086		761.972	0.0291743	587.311	-0.0224202		648.877	0.0262617	685.069	-0.0219654				649.535	-0.0231139
		301.141	0.0277884	702.224	-0.0279514		484.787	0.027517	804.55	-0.0258803		534.295	0.0225864				622.87	0.0355898	820.075	-0.0390311		763.976	0.0311946	590.32	-0.025522		658.911	0.0326826	688.938	-0.0228018				649.802	-0.026048
		301.211	0.0229286	702.759	-0.0308877		486.785	0.0240209	804.934	-0.0287335		534.966	0.0498749				622.942	0.0214131	820.524	-0.0365922		764.787	0.0251019	592.854	-0.0203544		664.854	0.0228981	689.081	-0.0232688				650.436	-0.0396409
		302.144	0.0279	702.998	-0.0246987		493.916	0.022131	805.053	-0.0298459		535.298	0.0248229				623.134	0.0236092	821.084	-0.0307966		764.983	0.0258782	593.855	-0.0217615		665.249	0.0261914	690.083	-0.0242884				655.299	-0.0260983
		302.215	0.0242678	705.048	-0.0252158		494.971	0.0279879	805.554	-0.0267241		536.296	0.0246811				623.872	0.0362623	821.528	-0.0362243		765.789	0.0206343	594.254	-0.027741		666.851	0.0259918	690.411	-0.0269049				655.385	-0.0248424
		303.147	0.0302069	706.052	-0.0254913		499.093	0.0275121	806.06	-0.0335734		536.958	0.0466954				624.864	0.0389392	822.537	-0.0268116		766.788	0.0247415	594.852	-0.0237933		674.884	0.0281893	691.078	-0.0346895				658.234	-0.0331805
		303.192	0.0289822	706.233	-0.0283993		500.086	0.0325047	806.256	-0.0210524		537.299	0.0208388				625.392	0.0267733	822.637	-0.0310547		767.991	0.0226194	597.451	-0.0243142		676.882	0.0238297	691.416	-0.0518291				658.419	-0.0462247
		303.229	0.026132	706.896	-0.0222067		500.762	0.0287075	806.565	-0.040879		540.017	0.0216473				625.935	0.0247641	823.541	-0.0259124		768.976	0.0323926	598.451	-0.0205161		682.324	0.0208009	691.51	-0.0268171				661.929	-0.0213613
		304.15	0.0318042	707.049	-0.0255408		502.759	0.0302293	807.068	-0.0376903		544.925	0.0258329				626.879	0.0331579	824.042	-0.0415824		770.996	0.0267914	598.981	-0.0440279		682.819	0.0227302	693.46	-0.0389549				663.455	-0.021538
		304.232	0.0268426	707.23	-0.0285108		506.898	0.0257767	807.569	-0.0420069		546.352	0.0263776				627.887	0.0286476	824.667	-0.0240258		771.998	0.0247819	599.071	-0.0324293		688.754	0.0203327	695.096	-0.0317981				663.945	-0.0294945
		304.261	0.0210949	707.833	-0.0301363		506.962	0.0289292	808.075	-0.0406922		547.356	0.0283494				628.4	0.0279084	826.561	-0.0226665		772.994	0.0240023	601.027	-0.030655		690.75	0.0260292	700.398	-0.043306				664.457	-0.027592
		304.299	0.0217412	708.053	-0.0238166		507.056	0.023145	808.581	-0.0410652		548.359	0.0235936				628.888	0.0306539	827.565	-0.0271061		774.273	0.0221914	603.436	-0.0222368		726.898	0.0271361	701.409	-0.0233869				666.421	-0.0299831
		304.895	0.0211443	708.883	-0.0272245		508.892	0.0251028	809.083	-0.0402894		548.938	0.0257887				629.892	0.0263627	827.704	-0.0267394		774.821	0.0252628	604.305	-0.0243209		774.54	0.022398	702.412	-0.0266613				667.415	-0.0214368
		305.156	0.022644	708.943	-0.0298182		511.107	0.0245588	809.585	-0.0409787		549.069	0.0211727				630.888	0.0235385	828.55	-0.0397337		779.97	0.0223198	604.44	-0.0244352		775.545	0.0210747	703.412	-0.0258223				671.431	-0.0388662
		305.209	0.0314013	709.036	-0.0201797		512.112	0.0260441	810.594	-0.0434841		549.941	0.0252186				632.899	0.0439957	829.554	-0.0404205		783.961	0.0220587	606.3	-0.0310466		809.083	0.0203688	704.991	-0.0241255				673.341	-0.0554178
		305.245	0.0308099	709.756	-0.0301953		512.908	0.034754	811.6	-0.0428051		550.938	0.034801				632.96	0.0254051	830.564	-0.048465		784.765	0.0226347	607.393	-0.0245		861.532	0.0260087	705.494	-0.0532729				673.429	-0.0287623
		305.303	0.0238202	711.063	-0.0291227		513.91	0.0322351	811.666	-0.04362		553.031	0.0469501				633.902	0.0395974	831.066	-0.0460054		784.851	0.0281278	608.998	-0.023227		868.54	0.0206761	705.991	-0.0355313				675.014	-0.0227507
		306.159	0.0257409	712.066	-0.0291433		514.906	0.0346598	812.61	-0.0436212		554.032	0.0517873				634.877	0.0213481	831.568	-0.0482501		786.965	0.0260183	609.766	-0.025921		876.57	0.0335643	706.896	-0.0208931				675.543	-0.0220713
		306.249	0.0310885	712.251	-0.0277743		516.739	0.0281624	812.784	-0.0227377		555.03	0.0475808				638.847	0.0217317	832.581	-0.0378543		787.968	0.0234873	611.776	-0.0216939		877.574	0.0328532	707.049	-0.0262056				675.955	-0.0261362
		307.166	0.0311481	712.67	-0.0277657		516.911	0.0270392	813.554	-0.0303295		555.798	0.036358				639.936	0.0273542	833.584	-0.0370433		788.783	0.0201853	612.774	-0.0208359		878.58	0.0356513	707.49	-0.0442987				676.013	-0.0204306
		307.202	0.0279885	712.778	-0.0306494		516.987	0.0205733	813.683	-0.0441563		556.03	0.049086				640.822	0.0200078	833.649	-0.0230472		790.796	0.0262807	612.997	-0.0319669		896.929	0.0200459	708.053	-0.0329886				676.546	-0.0224029
		307.261	0.0276834	712.85	-0.0300549		521.077	0.0263389	814.046	-0.0335174		556.299	0.0357964				641.4	0.032092	834.594	-0.0276506		791.796	0.0226433	613.782	-0.0251233				708.493	-0.0535502				677.47	-0.0259999
		308.166	0.0295127	714.757	-0.0320389		522.072	0.0261458	814.688	-0.0444369		556.805	0.0330925				642.42	0.0297834	835.134	-0.023023		795.814	0.0215408	613.998	-0.0355666				708.883	-0.0287776				678.294	-0.0335327
		308.263	0.0276064	714.852	-0.0312651		522.936	0.0275234	815.055	-0.032303		556.988	0.0249039				643.861	0.0283346	835.599	-0.0265863		796.215	0.0235017	614.339	-0.0230403				709.036	-0.022857				679.298	-0.0412043
		309.204	0.0276959	715.006	-0.0207989		523.938	0.0251486	815.57	-0.0249604		557.033	0.0409494				645.864	0.022932	836.609	-0.0300739		801.936	0.0222878	615.001	-0.0234825				709.448	-0.0516696				679.438	-0.0241245
		310.207	0.0282479	716.865	-0.0262606		524.933	0.0296369	816.059	-0.0409077		557.307	0.0346156				648.877	0.0336043	837.052	-0.0344902		802.825	0.0294106	615.988	-0.0252271				711.063	-0.024562				680.31	-0.0313641
		311.127	0.0281122	717.078	-0.0269786		528.882	0.0283859	816.586	-0.0293192		557.812	0.0361403				650.928	0.0251056	838.509	-0.0269608		804.934	0.0326771	620.279	-0.024486				712.066	-0.0255121				680.438	-0.0348418
		311.162	0.0280258	718.737	-0.0307931		529.038	0.0260435	817.058	-0.0304825		558.822	0.0348479				653.891	0.024816	839.513	-0.0279438		806.256	0.022581	621.826	-0.0237286				715.54	-0.0359145				681.42	-0.0425922
		311.233	0.0255418	719.006	-0.0215818		529.884	0.0218521	817.589	-0.0292741		559.825	0.0378696				657.924	0.0268779	839.639	-0.0245461		812.784	0.0205224	624.278	-0.0219138				716.452	-0.0466492				682.425	-0.0494291
		313.141	0.0310412	720.008	-0.0233975		530.879	0.030802	818.061	-0.0319585		562.326	0.0235088				658.419	0.022202	840.514	-0.0340195		816.802	0.0262683	625.392	-0.0238302				717.078	-0.0311994				690.411	-0.0306374
		313.177	0.0258273	720.725	-0.029344		533.089	0.0352298	818.599	-0.0345769		563.329	0.0242906				658.911	0.0254961	841.52	-0.037448		822.745	0.0214901	628.971	-0.0354479				717.372	-0.0372182				690.56	-0.0316041
		313.213	0.0270967	720.797	-0.0328479		534.093	0.034209	819.068	-0.0300752		564.801	0.0241456				659.04	0.0204917	841.719	-0.0263022		825.015	0.0206115	629.45	-0.0398347				717.456	-0.0402048				701.558	-0.0357492
		314.18	0.0270266	721.017	-0.0260311		534.897	0.0207191	820.075	-0.0351531		565.023	0.0237139				660.04	0.0220448	842.522	-0.0401469		826.016	0.0213422	629.971	-0.0308295				721.489	-0.0534903				702.561	-0.0370618
		315.229	0.0264884	722.019	-0.0270729		539.291	0.0245026	820.524	-0.0271671		566.79	0.0265843				661.083	0.0274772	842.599	-0.0385616		826.831	0.0228595	630.45	-0.0455743				724.468	-0.0411186				703.574	-0.0374134
		316.196	0.0291498	722.712	-0.0299756		543.059	0.025194	821.084	-0.0384378		566.888	0.0374764				662.086	0.0290594	843.525	-0.0409645		827.015	0.0215067	630.972	-0.0349041				728.034	-0.0204345				704.577	-0.0371727
		317.115	0.0252668	722.81	-0.0305587		544.059	0.0227653	821.528	-0.0277562		567.796	0.0313935				664.854	0.0205548	843.681	-0.0238109		827.704	0.021609	631.467	-0.0412472				733.045	-0.0246088				705.494	-0.0283645
		317.184	0.0223796	722.883	-0.0266341		546.741	0.0263754	822.537	-0.0376605		568.804	0.0394844				665.074	0.0210468	844.524	-0.0367083		828.955	0.0419144	632.96	-0.0212				733.553	-0.0383251				705.583	-0.0358699
		317.207	0.0304872	723.016	-0.0280635		555.071	0.0362377	822.637	-0.0326501		569.005	0.0440441				665.856	0.0225694	844.616	-0.0343093		829.956	0.0381209	636.836	-0.0226024				734.047	-0.0267104				707.49	-0.0233599
		318.118	0.0229343	724.806	-0.0308265		556.074	0.0351799	822.815	-0.0265951		569.81	0.0430868				665.915	0.0285309	845.53	-0.0373774		830.952	0.0360492	639.413	-0.0284697				738.985	-0.0314199				708.493	-0.0348514
		318.218	0.0246199	725.246	-0.0294816		560.717	0.0284059	823.541	-0.0383322		570.003	0.0444276				666.851	0.0215619	845.693	-0.0242331		831.955	0.0297691	639.494	-0.0264627				746.008	-0.022325				716.452	-0.0271179
		319.115	0.0274028	726.027	-0.028738		562.012	0.022786	823.665	-0.0247671		570.313	0.0331242				667.023	0.0280254	846.536	-0.0452227		832.952	0.0346803	639.748	-0.0219353				749.526	-0.0518288				717.372	-0.0368505
		319.192	0.0287051	726.816	-0.0300205		565.023	0.0209986	824.042	-0.0316493		571.004	0.0451891				667.415	0.0255159	846.633	-0.0284402		838.796	0.0223801	640.498	-0.0278918				750.017	-0.0240569				717.456	-0.0291383
		319.224	0.0323073	727.032	-0.0271806		567.035	0.0255449	824.554	-0.0396862		572.004	0.0401466				668.939	0.0213777	847.54	-0.0459395		839.691	0.0229058	641.511	-0.0234079				751.017	-0.0296336				721.489	-0.0275403
		320.23	0.0311884	727.878	-0.0311165		570.747	0.0239127	824.667	-0.0284283		573.005	0.0275216				669.939	0.0227694	848.36	-0.021578		841.667	0.0264374	643.43	-0.0366334				755.026	-0.0253683				724.468	-0.0293573
		320.997	0.0227668	728.034	-0.0278563		570.865	0.0317538	825.015	-0.0269224		574.005	0.0212799				671.874	0.0207443	848.544	-0.0297292		841.719	0.0249523	645.03	-0.0229559				756.03	-0.0233316				729.588	-0.0250072
		321.131	0.0231127	728.752	-0.0310144		571.864	0.0251421	825.558	-0.0395565		575.412	0.0210618				674.884	0.0341761	849.548	-0.0301068		842.808	0.0287894	653.446	-0.0237612				761.972	-0.0231384				730.59	-0.0248054
		321.182	0.0255725	729.882	-0.0293966		572.864	0.0306767	826.016	-0.0280068		579.289	0.0264923				675.887	0.0279646	850.556	-0.0314513		843.681	0.0217437	655.385	-0.0345867				762.04	-0.0279173				734.567	-0.038734
		321.238	0.031733	730.646	-0.0232008		577.053	0.0317148	826.561	-0.0400574		579.795	0.0246573				676.882	0.0290036	851.561	-0.0305891		844.926	0.0335028	655.468	-0.0233438				767.991	-0.0279435				746.604	-0.0501004
		322.134	0.0277576	732.841	-0.0291523		578.057	0.0345356	826.831	-0.0311482		580.295	0.0316598				677.896	0.0273375	852.563	-0.0375525		845.928	0.0303026	656.472	-0.0253699				768.976	-0.0364105				749.526	-0.0307375
		322.185	0.0261976	733.045	-0.0298046		584.726	0.0228318	827.015	-0.0318258		580.801	0.0290301				683.066	0.0239368	853.567	-0.0395618		846.797	0.0264248	657.484	-0.0245691				769.494	-0.0204278				750.542	-0.0289652
		322.244	0.0290807	733.844	-0.0286899		586.841	0.0276292	827.565	-0.0401908		581.303	0.0342899				684.069	0.0233935	854.484	-0.0227715		846.923	0.0304443	658.488	-0.023085				771.998	-0.0225363				758.568	-0.0321088
		323.197	0.0256131	734.047	-0.0296538		588.837	0.0281447	827.704	-0.0219116		581.809	0.0270953				684.913	0.0319119	854.567	-0.0467176		848.36	0.0291699	659.424	-0.0315141				772.994	-0.0279124				759.572	-0.0320639
		323.233	0.0272321	734.836	-0.0286387		590.839	0.023312	828.016	-0.0304855		582.817	0.0243957				685.914	0.0242019	855.488	-0.025012		848.754	0.0236375	660.433	-0.0243816				777.008	-0.0245134				760.581	-0.0288688
		324.201	0.025746	735.197	-0.027973		592.854	0.0200201	830.564	-0.0251178		583.813	0.0268806				686.843	0.020539	855.568	-0.0473137		852.25	0.0269112	665.51	-0.0281263				783.961	-0.0241546				761.586	-0.0266635
		324.236	0.0276105	735.319	-0.0299478		596.866	0.0210373	831.066	-0.0204174		583.997	0.0258818				686.907	0.0287321	855.685	-0.0237784		855.685	0.025834	669.435	-0.0214535				793.98	-0.0271425				762.59	-0.0284987
		325.057	0.0201607	735.982	-0.0215947		598.864	0.02029	831.568	-0.0260439		585.056	0.0321373				688.55	0.0221711	856.033	-0.0372576		860.898	0.0211687	671.431	-0.0291666				794.947	-0.0243908				763.594	-0.0282357
		325.212	0.0255425	736.253	-0.0274507		600.703	0.0226255	832.581	-0.0282289		586.308	0.0233235				690.857	0.0338575	856.491	-0.0308107		862.892	0.0320339	673.429	-0.0288663				814.976	-0.0248862				766.57	-0.0265389
		326.216	0.0257859	736.987	-0.0243076		604.807	0.021636	833.584	-0.0279112		586.908	0.031284				691.858	0.0260913	856.582	-0.0309426		865.724	0.0223387	677.009	-0.0249699				824.927	-0.0252718				767.573	-0.0259057
		327.098	0.0267379	737.984	-0.0249523		612.731	0.0249904	833.649	-0.0289588		587.311	0.0225053				692.85	0.029236	857.493	-0.0314482		866.724	0.0241087	681.48	-0.0250755				843.681	-0.0219012				768.586	-0.0335198
		327.193	0.028028	738.259	-0.0274101		618.676	0.0254907	834.594	-0.0376373		587.911	0.0225518				696.875	0.0208851	857.585	-0.0311662		868.815	0.0268379	683.501	-0.0201968				845.693	-0.0239029				770.057	-0.0266545
		327.228	0.0253123	738.783	-0.0302971		619.045	0.023836	835.599	-0.0386026		590.792	0.0329043				699.037	0.0326988	858.039	-0.0340025		869.147	0.0307043	695.096	-0.0209424				871.71	-0.0215543				772.583	-0.0204017
		328.232	0.0251224	738.859	-0.0294205		628.705	0.0231203	835.664	-0.0283959		590.923	0.0252314				700.039	0.0302618	858.593	-0.0405406		871.055	0.0223749	704.991	-0.0217626				881.602	-0.0335605				784.579	-0.0223608
		329.208	0.0270257	738.985	-0.0247328		628.819	0.0209484	836.609	-0.0410873		591.386	0.0203308				700.886	0.0347365	859.599	-0.0443141		881.602	0.0257725	705.991	-0.0264961									785.652	-0.0302701
		329.243	0.0263739	739.786	-0.0300406		629.45	0.022474	836.669	-0.0285399		591.794	0.0265486				701.409	0.0315531	860.608	-0.0348948		883.712	0.0226073	802.536	-0.0207165									786.599	-0.0288471
		330.246	0.0266053	741.997	-0.024164		631.253	0.0233495	836.862	-0.0391682		591.926	0.0294609				702.412	0.0309397	861.532	-0.0305454		885.114	0.0363889	856.582	-0.0214676									787.603	-0.0266847
		332.225	0.0300666	742.793	-0.0293234		635.013	0.031087	837.052	-0.0207482		592.92	0.0218077				703.412	0.0306379	861.614	-0.0360715		886.198	0.0246498	857.585	-0.0217807									788.609	-0.0263337
		333.161	0.0289391	742.871	-0.0224634		637.012	0.0341308	837.678	-0.0279521		596.941	0.0359771				705.048	0.0212485	862.51	-0.0349565		886.908	0.0373575											789.615	-0.0247213
		333.203	0.0308913	743.001	-0.0271956		644.681	0.024362	838.684	-0.0266222		598.981	0.0244866				706.896	0.0231825	862.619	-0.0356825		886.977	0.0250336											799.671	-0.0206222
		334.213	0.0301143	743.202	-0.0245799		646.12	0.0214824	838.796	-0.0206736		599.036	0.0341082				715.006	0.0265605	863.514	-0.0348724		896.929	0.0456368											813.683	-0.0239583
		335.164	0.0230855	744.003	-0.0275439		647.119	0.0227253	839.639	-0.0314096		599.071	0.0479169				716.865	0.0260217	864.515	-0.0266056														814.688	-0.0220193
		335.255	0.0331056	744.868	-0.0247154		665.074	0.0239596	839.691	-0.0246179		600.952	0.0444114				721.017	0.0257428	865.025	-0.0289111
		335.292	0.0278628	745.806	-0.0316649		685.069	0.0217027	840.987	-0.0258035		601.027	0.0323981				722.019	0.0217992	865.518	-0.0242896
		336.167	0.0232427	746.008	-0.0273633		687.057	0.0201165	841.989	-0.028035		612.913	0.0272255				736.987	0.0224906	865.724	-0.0224596
		336.222	0.0310244	748.816	-0.0306422		692.97	0.0203933	842.599	-0.0265862		612.997	0.0447841				742.871	0.0220953	866.023	-0.0342334
		336.254	0.0323684	749.014	-0.0297336		702.998	0.0230956	842.808	-0.0224658		613.998	0.0420005				743.001	0.0202793	866.535	-0.0293711
		337.176	0.0260784	750.017	-0.0293383				842.989	-0.028182		614.339	0.0218006				752.899	0.0203961	867.539	-0.0305948
		337.205	0.0319055	750.804	-0.0288873				843.525	-0.0212311		615.001	0.0438671				758.972	0.0225265	868.54	-0.0316094
		337.271	0.029777	751.017	-0.0290992				843.99	-0.0258425		615.988	0.0352718						869.543	-0.0340752
		337.307	0.0212117	753.792	-0.0313525				844.616	-0.0322503		616.925	0.0307465						870.544	-0.0433983
		338.211	0.0315047	755.026	-0.0298249				846.536	-0.0257312		617.928	0.0330519						871.055	-0.0246632
		338.268	0.026326	756.03	-0.0302336				846.633	-0.0323792		618.931	0.0289944						871.546	-0.0446206
		339.192	0.0250459	756.743	-0.0311246				846.797	-0.0243869		622.942	0.0396709						871.71	-0.0284563
		341.208	0.0251725	757.303	-0.0303698				847.54	-0.0261465		628.971	0.0401953						872.055	-0.0289747
		342.211	0.0251357	757.804	-0.0304816				848.544	-0.0270597		629.971	0.0414329						872.542	-0.0390524
		343.203	0.0237532	757.967	-0.0247201				849.548	-0.0272487		630.972	0.0367441						873.545	-0.0390584
		344.206	0.0236466	758.845	-0.0271409				850.556	-0.0284793		632.96	0.0381579						874.555	-0.0308855
		345.215	0.0253231	758.972	-0.0247773				851.561	-0.0283731		633.961	0.0309766						875.559	-0.031257
		346.218	0.026199	760.222	-0.0275398				851.64	-0.0269932		634.877	0.0355183						878.486	-0.0320445
		347.218	0.0280584	761.775	-0.0289859				852.25	-0.0204615		640.822	0.0286638						878.58	-0.021815
		347.254	0.0276988	761.972	-0.0261799				852.563	-0.0303924		645.03	0.0319767						880.493	-0.0280992
		349.233	0.0310161	762.04	-0.0250871				853.567	-0.0258271		649.937	0.0218151						881.497	-0.0296472
		349.27	0.0260723	762.707	-0.0274113				853.655	-0.0249332		653.446	0.0200455						882.511	-0.0237545
		351.136	0.0255673	762.779	-0.0305334				854.567	-0.0220619		654.896	0.0264438						882.598	-0.0356843
		351.25	0.0304385	763.976	-0.0252648				855.568	-0.0220017		658.911	0.0317244						883.515	-0.025942
		352.193	0.0244896	764.179	-0.0270639				858.593	-0.029033		659.04	0.0320068						883.712	-0.0307738
		352.252	0.0308229	764.787	-0.0308223				859.599	-0.0282025		660.04	0.0304916						886.198	-0.0209972
		353.207	0.0281967	764.983	-0.0282617				860.608	-0.0318229		663.945	0.0241596						886.512	-0.0373907
		355.188	0.0258935	765.047	-0.0224314				861.614	-0.0270176		664.457	0.0202095						887.515	-0.038308
		355.223	0.026908	765.789	-0.0299675				862.619	-0.0222437		664.928	0.035736						888.517	-0.035356
		356.191	0.0260187	766.291	-0.0283766				868.815	-0.0212899		664.998	0.0256307						890.533	-0.0329223
		356.226	0.027339	766.788	-0.0301449				874.555	-0.0223233		667.023	0.0369326						891.538	-0.0344448
		357.238	0.0285269	766.848	-0.0286992				875.559	-0.0219502		668.939	0.0429178						893.619	-0.0203255
		358.228	0.0284539	767.991	-0.028742				876.57	-0.0211822		669.939	0.0367856						896.541	-0.0338163
		359.217	0.0268258	768.299	-0.0303327				877.574	-0.0214868		674.958	0.0440971						897.475	-0.0225361
		360.221	0.0268551	768.793	-0.0295847				878.58	-0.020895		675.014	0.0337031						897.543	-0.0322607
		360.253	0.0305658	768.976	-0.0259183							675.955	0.032767						898.553	-0.0402712
		361.234	0.0280787	769.297	-0.0301235							676.013	0.0294004						899.48	-0.0286188
		362.238	0.0292553	770.996	-0.0301328							677.009	0.0222122
		362.273	0.0266911	771.998	-0.0297945							678.01	0.0246055
		363.192	0.0287612	772.994	-0.0291039							684.913	0.0305112
		365.197	0.0312491	774.273	-0.0278821							685.914	0.0317037
		366.205	0.0264793	774.821	-0.0295295							690.926	0.0357992
		368.212	0.0311153	776.279	-0.0297835							691.912	0.0229297
		368.425	0.021527	777.008	-0.0279087							704.991	0.0227942
		369.199	0.0263932	777.796	-0.0289768							705.991	0.0274928
		370.202	0.0269651	778.973	-0.0252287							726.898	0.025095
		371.162	0.0248944	779.794	-0.0303247							736.926	0.0374334
		371.359	0.0219456	779.97	-0.0249033							752.899	0.0277916
		372.203	0.0255296	780.152	-0.0249163
		373.177	0.0239572	780.957	-0.02734
		373.233	0.0265278	781.253	-0.0269535
		374.201	0.0250878	781.961	-0.0280234
		374.236	0.0269023	782.253	-0.0267904
		374.302	0.0246985	782.955	-0.0293312
		375.193	0.0243213	783.76	-0.0283138
		377.208	0.0265983	783.961	-0.0283506
		378.21	0.0273452	784.765	-0.0286939
		379.15	0.021437	784.851	-0.0241529
		379.281	0.0230124	786.965	-0.0286431
		383.217	0.0283197	787.78	-0.0283058
		384.258	0.0309996	787.968	-0.0286125
		384.294	0.0294854	788.783	-0.0296316
		385.176	0.0235027	790.796	-0.0296827
		385.234	0.0301916	791.745	-0.0281525
		387.195	0.027051	791.796	-0.0285161
		388.254	0.0288585	793.98	-0.0289341
		389.206	0.0263146	794.947	-0.0237895
		390.275	0.0249383	795.761	-0.0283319
		391.277	0.0319393	795.814	-0.0278257
		392.191	0.0269408	795.947	-0.0244376
		393.297	0.0281667	796.215	-0.0257786
		394.262	0.0226624	796.75	-0.0282673
		394.297	0.0290799	796.933	-0.0253027
		395.215	0.0207719	801.936	-0.027153
		396.218	0.0230835	802.825	-0.0266362
		397.23	0.0225373	802.938	-0.026769
		399.263	0.0247909	803.94	-0.027288
		400.276	0.0248711	804.24	-0.0257758
		401.169	0.0228895	804.934	-0.0224794
		402.266	0.0287128	806.256	-0.0272291
		402.77	0.0203645	808.261	-0.0275627
		403.217	0.027271	810.409	-0.020959
		405.26	0.0286178	812.784	-0.0268842
		407.314	0.0279781	812.985	-0.0303691
		409.272	0.0300449	813.238	-0.026526
		410.291	0.0292742	813.985	-0.0294672
		411.262	0.0262426	814.976	-0.0288956
		412.273	0.0267987	816.802	-0.0282567
		412.777	0.0226258	818.91	-0.0265884
		413.204	0.0205102	822.745	-0.0273778
		413.266	0.0223428	822.815	-0.0261654
		414.269	0.0223795	824.927	-0.027411
		415.277	0.0245018	825.015	-0.0238358
		416.279	0.0276064	825.232	-0.0260522
		417.128	0.0204478	826.016	-0.0224447
		419.243	0.0293671	826.831	-0.0236508
		419.278	0.0308279	827.015	-0.0205115
		421.33	0.02806	828.016	-0.0219249
		422.291	0.0251509	828.955	-0.0268629
		424.953	0.0242834	829.956	-0.0279732
		427.168	0.022731	830.952	-0.0276443
		428.23	0.0270588	831.955	-0.0282535
		429.239	0.0203637	832.952	-0.0258354
		430.243	0.0205802	834.964	-0.0297582
		431.241	0.020496	835.134	-0.0248237
		433.294	0.0284924	837.052	-0.0215257
		434.007	0.0237185	838.509	-0.0204828
		437.186	0.0246387	838.796	-0.0275283
		441.297	0.0219348	839.513	-0.0202724
		442.3	0.0225789	840.514	-0.0205135
		447.285	0.0313093	840.987	-0.0248309
		447.355	0.0274017	841.989	-0.0231577
		449.285	0.0212346	842.808	-0.0265855
		450.29	0.0206804	842.989	-0.0236982
		451.205	0.0226668	843.99	-0.0236427
		453.294	0.0292169	844.926	-0.0269197
		454.291	0.026157	845.928	-0.0278729
		455.187	0.0213053	846.797	-0.0251182
		455.313	0.0236827	846.923	-0.0278365
		457.271	0.021045	848.36	-0.0252701
		458.274	0.0219485	848.754	-0.0278033
		458.349	0.0200065	850.94	-0.0314268
		461.336	0.0236323	852.25	-0.0232979
		465.217	0.0237241	854.484	-0.0224822
		465.26	0.0295593	855.488	-0.0228733
		469.332	0.0211642	856.033	-0.0206138
		471.287	0.0245081	856.491	-0.0224732
		475.315	0.0251739	857.493	-0.0205988
		477.33	0.0244019	858.039	-0.0218672
		479.328	0.0241733	860.898	-0.0276389
		480.334	0.0259887	862.892	-0.0260322
		481.195	0.0219231	864.515	-0.0224271
		481.346	0.0281151	865.025	-0.0228063
		482.356	0.0296477	865.518	-0.0229767
		485.301	0.0218713	865.724	-0.0244414
		491.307	0.0253558	866.023	-0.021511
		493.313	0.0251425	866.535	-0.02055
		494.321	0.0266184	866.724	-0.026732
		495.326	0.0267073	866.913	-0.0316205
		510.347	0.0201232	867.539	-0.0206683
		525.287	0.024609	868.54	-0.0202086
		526.291	0.0237334	868.815	-0.025188
		537.341	0.0234036	868.911	-0.0295047
		538.293	0.0217979	869.147	-0.0243418
		541.262	0.0202416	871.055	-0.0219659
		541.304	0.0241454	872.055	-0.0212322
		557.361	0.020493	878.486	-0.0213907
		565.384	0.0231477	880.493	-0.0225478
		571.425	0.022965	881.497	-0.0224861
		575.281	0.0244215	882.511	-0.0223407
		587.408	0.0247769	883.515	-0.0211127
		607.393	0.0253429	884.982	-0.0201981
		625.392	0.022697	885.114	-0.0215166
		639.413	0.0248169	885.984	-0.0203947
		643.43	0.0224907	886.198	-0.0236694
		655.385	0.020572	886.908	-0.0251294
		659.424	0.0227226	886.977	-0.0212941
		660.433	0.0217599	890.533	-0.0212401
		673.429	0.0242005	891.538	-0.0204372
				893.619	-0.0208984

## Sheet: Table S2
		Supplementary Table S2. Clinical characteristics of subjects participating in the study.
		Sample #	Age (years)	Gender	Stage	Status 1
		1	49	female	-	control
		2	56	male	-	control
		3	69	male	-	control
		4	47	female	-	control
		5	70	female	-	control
		6	59	male	-	control
		7	66	male	-	control
		8	71	male	-	control
		9	67	female	-	control
		10	47	female	-	control
		11	61	male	-	control
		12	55	female	-	control
		13	60	female	-	control
		14	58	male	-	control
		15	55	female	-	control
		16	71	male	-	control
		17	45	female	-	control
		18	64	male	-	control
		19	77	male	-	control
		20	74	male	-	control
		21	69	female	-	control
		22	71	male	-	control
		23	59	female	-	control
		24	69	male	-	control
		25	66	female	-	control
		26	65	female	-	control
		27	69	male	-	control
		28	69	female	-	control
		29	67	female	1	PD
		30	58	male	1	PD
		31	64	male	1	PD
		32	77	female	1	PD
		33	37	male	1	PD
		34	59	female	1	PD
		35	71	female	1.5	PD
		36	62	male	1.5	PD
		37	64	female	1.5	PD
		38	66	male	1.5	PD
		39	68	male	1.5	PD
		40	65	male	1.5	PD
		41	67	female	2	PD
		42	62	female	2	PD
		43	59	male	2	PD
		44	45	male	2	PD
		45	67	male	2	PD
		46	63	female	2	PD
		47	64	female	2	PD
		47	72	female	2	PD
		49	63	female	2	PD
		50	51	male	2	PD
		51	63	female	2	PD
		52	52	male	2	PD
		53	66	male	2.5	PD
		54	66	male	2.5	PD
		55	77	female	2.5	PD
		56	57	female	2.5	PD
		1 PD stages according to Hoehn and Yahr scale. PD, Parkinson’s disease.

## Sheet: Table S3
		Supplementary Table S3. Aligned and standardized mass lists.
	bin (m/z)	Sample 1	Sample 2	Sample 3	Sample 4	Sample 5	Sample 6	Sample 7	Sample 8	Sample 9	Sample 10	Sample 11	Sample 12	Sample 13	Sample 14	Sample 15	Sample 16	Sample 17	Sample 18	Sample 19	Sample 20	Sample 21	Sample 22	Sample 23	Sample 24	Sample 25	Sample 26	Sample 27	Sample 28	Sample 29	Sample 30	Sample 31	Sample 32	Sample 33	Sample 34	Sample 35	Sample 36	Sample 37	Sample 38	Sample 39	Sample 40	Sample 41	Sample 42	Sample 43	Sample 44	Sample 45	Sample 46	Sample 47	Sample 48
	72.937	0	0.0519448	0.0400888	0.0777601	0.0643705	0	0	0.0683723	0.067987	0	0.0698954	0.037577	0	0	0.0294562	0	0.0210616	0.0709066	0.0259738	0.0488698	0	0.0389796	0	0.0688054	0	0.0200223	0.0929858	0	0.0316791	0	0	0	0	0	0	0	0	0.07756	0	0	0	0.0436348	0	0.0640179	0.0673677	0.0329027	0	0.0615857
	73.936	0	0	0	0	0	0	0	0	0	0	0	0	0	0	0	0	0	0.0102516	0	0	0	0	0	0	0	0	0	0	0	0	0	0	0	0	0	0	0	0	0	0	0	0	0	0	0	0	0	0
	74.095	0	0	0.00949471	0	0.0139936	0	0	0	0	0	0	0	0	0	0.0225253	0	0.0160469	0.0128145	0	0	0	0.012728	0	0.0190665	0	0	0	0	0	0	0	0	0	0	0	0	0	0	0	0	0	0	0	0	0	0	0	0
	74.938	0	0.0298406	0.0232093	0.035964	0.0289201	0	0.054645	0.0242332	0.0232151	0	0.0316193	0.0291222	0	0	0	0	0.0160469	0.0153773	0	0.0409875	0	0.017501	0	0.0339882	0	0.0257429	0.0322156	0.0437255	0	0.0535148	0	0	0	0	0	0	0.0428313	0.0381227	0.0531393	0	0	0.038561	0	0.0353202	0	0	0.0412044	0.0342143
	74.953	0	0.0198938	0.0305941	0.0651241	0.0625046	0	0	0.0553902	0.0414555	0	0.0391081	0.0394559	0	0	0	0	0.0421232	0.0375891	0	0	0	0.0461391	0	0.0505678	0	0.0214524	0.0431981	0	0.0172795	0	0	0	0	0	0	0	0	0.0368081	0	0	0	0	0	0.0551879	0	0.0249263	0	0.0399167
	76.504	0	0	0.0116046	0	0	0	0	0	0	0	0	0	0	0	0	0	0	0	0	0	0.0312309	0	0	0	0	0	0	0	0	0	0	0	0	0	0	0	0	0	0	0	0	0	0	0	0	0	0	0
	76.933	0	0.0497344	0.0274292	0.0699841	0.0513098	0.0258786	0.0571289	0.0640449	0.0439428	0	0.0407723	0.0422742	0	0	0.0242581	0	0.0180528	0.023066	0.0238959	0.0457169	0	0.0270471	0	0.0489098	0	0.0228826	0.0578416	0.0425438	0	0.0503669	0	0	0	0	0	0	0	0.0394373	0.0542945	0.0541222	0	0.0487086	0.0652842	0.0298014	0	0	0.050361	0.0353548
	78.93	0	0	0.0105497	0.022356	0.0158594	0.0245165	0	0.0181749	0	0	0.0249626	0	0	0	0.0242581	0	0	0.0162316	0	0	0	0.0103415	0	0.0207245	0	0	0	0	0	0	0	0	0	0	0	0	0	0.0249769	0.0381217	0	0.0335969	0	0	0	0	0	0	0
	78.995	0	0	0	0	0	0	0	0	0	0	0	0	0	0	0	0	0	0	0	0	0	0.0151145	0	0	0	0	0	0	0	0	0	0	0	0	0	0	0	0	0	0	0	0	0	0	0	0	0	0
	80.002	0	0.0176833	0.0274292	0.023328	0.0167923	0.0217925	0	0	0.0215569	0	0	0	0	0	0.0277235	0	0.0170499	0.0187945	0	0	0.0252822	0.0182965	0	0.0215535	0	0.0257429	0.0241617	0	0.0374389	0	0.03585	0	0	0	0	0	0	0	0.0300353	0	0.0632412	0	0	0	0	0	0	0.0216691
	80.049	0	0	0.0200444	0.015552	0	0	0	0	0	0	0	0	0	0	0	0	0	0	0	0	0	0	0	0	0	0	0	0	0	0	0	0	0	0	0	0	0	0	0.0404321	0	0	0	0	0	0	0	0	0
	80.948	4.79549	2.82602	2.00549	2.35127	1.37697	2.01989	0.823401	2.09877	1.94012	1.89657	1.95457	2.45096	2.59712	0.45423	2.8174	0.403709	2.07708	1.86066	2.28882	2.41196	1.9497	1.92591	1.04521	1.98292	0.830142	2.10091	1.7001	2.90007	2.73592	1.33	3.62085	0.680064	0.893415	0.566488	1.45058	0.613911	0.763175	2.77638	2.35892	0.523181	3.79447	2.06403	3.01581	2.24173	1.0977	2.80072	0.828667	2.3528
	80.973	0	0.0187886	0.0263742	0	0.0261213	0	0	0	0	0	0	0	0	0	0.0485161	0	0	0.0128145	0	0	0	0.0238651	0	0	0	0	0	0	0.0201594	0	0	0	0	0	0	0	0	0	0	0	0.027668	0	0	0.0220751	0	0	0	0
	81.033	0	0	0.0137146	0	0.010262	0	0	0	0	0	0	0	0	0	0	0	0	0	0	0	0	0	0	0	0	0	0	0	0	0	0	0	0	0	0	0	0	0	0	0	0.027668	0	0	0	0	0	0	0
	81.07	0.0823581	0	0.0253192	0.031104	0.0158594	0.0599293	0	0	0	0	0	0	0	0	0.0381198	0	0.0160469	0.023066	0.021818	0	0.0669234	0.0119325	0	0	0	0.0286032	0	0	0.0331191	0	0.0378417	0	0	0	0	0	0	0.034179	0	0	0.0533597	0.0304429	0	0.0264902	0	0.0279174	0	0.0307929
	81.936	0	0.181254	0.164575	0.380052	0.302261	0.211115	0.265774	0.271758	0.523169	0.0868244	0.689801	0.340072	0.193221	0.152845	0.0814378	0.328712	0.160469	0.205886	0.164155	0.253807	0.0490772	0.198875	0.320658	0.296775	0.303214	0.107262	0.671401	0.248172	0.105117	0.346273	0.0677167	0.167655	0.130214	0.121795	0.0955207	0.1819	0.262179	0.20113	0.242592	0.373935	0.06917	0.32168	0.211776	0.19978	0.257582	0.247269	0.305218	0.291962
	81.95	0.0449226	0.418874	0.196224	0.525852	0.546682	0.344594	0.553902	0.544382	0.556333	0.25776	0.748879	0.580565	0.448955	0.755615	0.226986	1.08028	0.265777	0.307547	0.464412	0.441404	0.181437	0.425593	0.991994	0.584431	0.974354	0.321786	0.446625	0.52707	0.0979172	0.588663	0.125475	0.288083	0.446707	0.240757	0.435397	0.752085	0.673619	0.328644	0.390458	0.902036	0	0.288193	0.428328	0.2351	0.556774	0.325039	1.21629	0.509793
	81.959	0	0	0.065408	0	0.0130607	0.0258786	0	0	0	0	0	0	0	0	0	0	0	0	0	0	0.0773337	0	0	0	0	0	0	0	0	0	0.0497917	0	0	0	0	0	0	0	0	0	0.0671937	0	0	0	0	0	0	0
	81.987	0	0	0.00949471	0	0	0	0	0	0	0	0	0	0	0	0	0	0	0	0	0	0	0	0	0	0	0	0	0	0	0	0	0	0	0	0	0	0	0	0	0	0	0	0	0	0	0	0	0
	82.014	0.0561532	0	0.0274292	0.026244	0.0111949	0.0408609	0	0	0.0290189	0	0	0.0253645	0.0295515	0	0.0537143	0	0.0260763	0.014523	0	0.0488698	0.04759	0.0254561	0	0.0198955	0	0.0328937	0.0380729	0.0756333	0.0748779	0	0.0458083	0	0	0	0	0	0	0.0354935	0	0	0.108696	0.0416053	0	0.0331127	0	0.0478585	0	0.0296524
	82.065	0	0.0198938	0.0242643	0	0.0177252	0	0	0	0	0	0	0	0.0284149	0	0.0242581	0	0.0190557	0.0128145	0.0249349	0	0	0.0182965	0	0	0	0.035754	0	0	0.0215994	0.0535148	0.029875	0	0.057873	0	0	0	0	0	0.0415873	0	0.0256917	0	0.0382151	0	0	0	0	0
	82.944	3.28496	2.58287	1.65735	1.91387	1.41615	1.90548	1.01838	1.89192	1.69138	1.73106	1.72991	2.31569	2.23454	0.658742	2.46566	0.781887	1.8133	1.67955	2.03531	2.20229	1.75785	1.65067	1.15028	2.01194	0.966958	1.85778	1.6818	2.46754	2.43785	1.3001	2.91381	0.86661	1.02905	0.628801	1.18623	0.795811	0.950076	2.76324	2.34275	0.775751	3.03953	1.91181	2.89002	2.01325	1.26215	2.29023	1.07895	1.93425
	82.979	0	0	0.0232093	0	0.0130607	0.0231545	0	0	0	0	0	0	0	0	0	0	0	0	0	0	0	0.0350021	0	0	0	0	0	0	0.0302391	0	0	0	0	0	0	0	0	0	0	0	0.0632412	0	0	0	0	0	0	0
	82.997	0	0	0	0	0	0.0245165	0	0	0	0	0	0	0	0	0	0	0.0220645	0.0102516	0	0	0	0	0	0	0	0.0228826	0	0	0.0215994	0	0	0	0	0	0	0	0	0	0	0	0.0335969	0	0	0	0	0	0	0
	83.009	0.0954605	0.0408927	0.168795	0.0738721	0.0550414	0.0422229	0	0.047601	0.0323353	0.0719014	0.0549178	0.0620021	0.0522833	0	0.0831705	0	0.123361	0.0931183	0.0696099	0.0646342	0.212668	0.109779	0	0.0671474	0	0.080089	0.0549129	0.0697245	0.141116	0	0.109542	0	0	0	0	0	0	0.0670433	0	0	0.144269	0	0	0.0838855	0	0.0458644	0	0.0650072
	83.021	0.4642	0.201148	0.32282	0.265356	0.122211	0.130755	0.073274	0.226754	0.114417	0.13702	0.158929	0.195401	0.222773	0	0.183668	0.0558491	0.186546	0.278501	0.203635	0.238043	0.502669	0.217172	0.0873282	0.231286	0.0924434	0.181631	0.161078	0.228082	0.383029	0.0881421	0.292775	0.151125	0.0651072	0	0.122178	0.050722	0.0843646	0.223478	0.136314	0.118085	0.316206	0.115683	0.218145	0.185431	0.0772747	0.214366	0.0595175	0.184757
	83.033	0	0.0309458	0.129761	0.017496	0.0727666	0.0626534	0	0.0250987	0	0.0610484	0.0199701	0	0.042054	0	0.086636	0	0.0641878	0.0811582	0.0280518	0.0362582	0.111539	0.0485256	0	0.0281853	0	0.0815192	0	0	0.120957	0	0.065725	0	0	0	0	0	0	0.0381227	0	0	0.179842	0	0	0.0618104	0	0	0	0.0467595
	83.06	0.402431	0.228778	0.577067	0.118584	0.114747	0.186598	0.230999	0.15665	0.60608	0.118027	0.365287	0.465955	0.537609	0.198053	0.958194	0.360626	0.355038	0.160608	0.602593	0.220702	0.206719	0.15035	1.12572	0.28434	0.667442	0.604958	0.217455	0.282443	0.600463	0.736616	0.25095	0.682426	0.808414	0.345557	1.09293	0.288591	0.394567	0.277375	0.910299	0.316533	0.290514	0.529706	0.94901	0.237308	0.546867	0.254248	0.288431	0.232657
	83.512	0	0	0	0	0	0	0	0	0	0	0	0	0	0	0	0	0	0	0	0	0	0	0	0	0	0	0	0	0	0	0	0	0	0	0	0	0	0	0	0	0.0316206	0	0	0	0	0	0	0
	83.929	0.36874	4.2009	2.2724	4.52952	6.43145	3.30973	9.11454	5.25688	5.59815	2.4867	6.39875	5.82162	4.07696	5.92867	1.78297	12.0889	2.77311	3.33774	3.72361	4.59849	1.42026	4.04751	9.5638	5.89322	8.49925	2.34117	8.02021	5.52242	1.95402	11.2302	1.0516	3.87495	4.11803	4.16085	3.19661	6.91218	6.99837	4.39463	8.63398	11.9659	0.56917	5.67963	4.62563	4.00112	9.59791	3.19056	11.7127	5.67957
	83.951	0	0.151414	0.099167	0.134136	0.198709	0.149823	0.229758	0.161843	0.14012	0.0827545	0.223	0.157824	0.138665	0.187289	0.103963	0.301585	0.103302	0.164879	0.0914279	0.152915	0.0565131	0.171828	0.281088	0.226312	0.17934	0.124424	0.241617	0.138267	0.0662381	0.239243	0.05975	0.144041	0.12298	0.164281	0.0888564	0.213382	0.1869	0.131458	0.176746	0.321453	0.0335969	0.130904	0.165599	0.194261	0.210029	0.105687	0.325057	0.223533
	83.971	0	0	0.0116046	0	0	0	0	0	0	0	0	0	0	0	0	0	0	0	0	0	0	0	0	0	0	0	0	0	0	0	0	0	0	0	0	0	0	0	0	0	0	0	0	0	0	0	0	0
	84.01	0.074871	0.0298406	0.0474735	0.017496	0.0205239	0.0381369	0	0.0190404	0.0257024	0.0393423	0	0.0310011	0	0	0.0329217	0	0.0351027	0.0401519	0.0270128	0	0.0698978	0.01591	0	0.0165796	0	0.0228826	0.0322156	0	0.0604783	0	0.041825	0	0	0	0	0	0	0	0	0	0.160079	0.0314576	0	0.0386315	0	0.038885	0	0.0193881
	84.02	0	0	0	0	0	0	0	0	0	0	0	0	0	0	0	0	0	0	0	0	0	0	0	0	0	0	0	0	0.0244793	0	0.0378417	0	0	0	0	0	0	0	0	0	0.0256917	0	0	0	0	0	0	0
	84.044	3.74729	2.35631	2.08462	2.00038	1.73894	2.28413	3.05764	1.75258	2.54122	2.834	1.93876	3.08414	2.5562	2.57684	4.49467	3.82965	2.68485	1.79231	2.65557	2.65315	2.97289	1.78829	4.06213	1.95805	3.41486	2.8546	2.24264	3.08324	2.65384	4.30165	2.76045	3.03431	3.06546	4.80948	5.62239	3.37739	2.22982	2.55422	2.85104	3.10792	3.93083	2.60895	4.22118	2.57286	3.18213	2.56043	3.03997	2.06312
	84.063	0	0	0	0.015552	0	0	0	0	0.0638415	0	0.0341156	0.0516684	0.0579663	0	0	0	0	0	0.0394803	0	0	0	0.0845992	0	0.070257	0.118703	0	0	0.0647981	0.0865681	0.0677167	0.0826467	0.081384	0	0.0999635	0.0874517	0.0363417	0	0.0797089	0	0	0.06393	0.101907	0	0.0673677	0.0368909	0.0442566	0
	84.08	2.23115	1.39588	1.28601	0.832033	1.34432	0.894854	1.78341	1.26359	1.1707	1.1979	1.00766	2.08834	1.58896	1.96546	1.06562	2.30417	1.77118	1.14732	1.74648	1.21386	1.25965	1.12404	2.22005	0.963275	2.59396	1.80629	1.41748	1.7112	1.41548	2.0194	1.64113	1.83476	2.52471	2.21497	2.76121	2.69526	1.34983	1.25805	2.41437	1.97464	1.6166	0.933582	2.82474	1.18654	2.24493	1.65112	1.35669	1.41989
	84.108	0	0	0	0	0.0121278	0	0	0	0	0	0	0	0	0	0	0	0	0.0119602	0	0	0.0386669	0.0246606	0	0	0	0.0300334	0	0	0	0	0	0	0	0	0	0	0	0	0	0	0.0256917	0	0	0	0	0	0	0
	84.911	0.215254	0.0939428	0.0696279	0.0913681	0.0755653	0.0762737	0.171387	0.0744306	0.0878857	0.088181	0.0640708	0.0995792	0.0977471	0.262636	0.114359	0.177121	0.0932728	0.0700523	0.0841553	0.099316	0.114513	0.0652311	0.166469	0.0588576	0.21262	0.117273	0.0615024	0.098087	0.128156	0.158971	0.0916167	0.276276	0.276705	0.311568	0.182156	0.265853	0.15575	0.103851	0.112055	0.182047	0.140316	0.0619005	0.171968	0.116998	0.219936	0.108679	0.163292	0.0695691
	84.937	0.430508	4.68719	2.26924	4.71226	5.94354	3.2321	7.91732	5.81164	5.84689	2.36054	6.90966	5.81129	4.31792	6.50776	1.72406	12.4129	2.96267	3.52141	3.96049	4.93112	1.48124	4.13343	10.7004	6.01425	8.84314	2.5271	7.38688	5.73041	1.79563	10.7958	0.971934	4.57863	4.77453	4.03339	3.31879	7.29697	7.04899	4.29077	8.61781	12.5793	0.492095	5.17732	4.7339	4.06845	9.28683	3.65519	12.9763	5.36252
	84.959	34.8899	6.81693	25.6885	19.7151	11.8451	25.1404	2.03304	9.43191	5.06835	11.6453	5.4768	4.26312	10.9488	3.30878	25.4017	0.638275	19.5973	27.2914	5.14178	7.94212	27.5918	20.6425	0.760028	8.83444	0.835689	12.9587	9.28833	5.53187	32.8138	0.626438	34.8303	2.68011	1.42874	3.14117	1.3284	2.14956	2.35183	12.3504	0.389303	0.902036	49.9546	6.70251	1.26588	12.9338	0.243712	5.90952	0.81188	18.7038
	84.994	0	0	0	0	0.0158594	0	0	0	0	0.0406989	0	0	0	0	0	0	0	0	0	0	0	0	0	0	0	0	0	0	0	0	0	0	0	0	0	0	0	0	0	0	0	0	0	0.0231789	0	0	0	0
	85.01	0.0486661	0.0198938	0.0400888	0	0.0261213	0.0217925	0.0521612	0.016444	0	0	0	0	0	0	0.0346544	0.0574448	0.0260763	0.0538207	0.021818	0	0.0832825	0.0310246	0.0573091	0.0215535	0	0.0414747	0	0	0.0575984	0.0865681	0.0338583	0	0.0434048	0	0.111071	0	0.0389375	0.0210332	0	0	0.0750989	0.0355167	0	0.0331127	0	0	0.0518871	0.0330738
	85.028	1.54609	0.587971	0.793336	0.511272	0.569072	0.693274	1.39221	0.472548	0.645048	1.01883	0.742222	1.00331	0.938827	0.988112	1.26662	1.02443	0.65291	0.523684	0.614022	1.20756	1.44406	0.527418	0.85145	0.412003	1.85811	0.723662	0.749744	0.950144	1.09869	1.57869	1.26869	1.16886	1.24427	1.41055	2.02371	1.24356	0.776155	0.724331	0.94149	0.697028	0.903163	0.912272	2.0047	0.713027	1.6624	0.982095	1.05148	0.818862
	85.047	0.260177	0.155834	0.170905	0.125388	0.103552	0.157996	0.151516	0.134148	0.178259	0.267256	0.118156	0.34289	0.182992	0.170067	0.287631	0.223396	0.152446	0.124727	0.196362	0.174985	0.252822	0.132053	0.240153	0.180718	0.170096	0.157318	0.160346	0.177266	0.125276	0.269148	0.20315	0.257385	0.198939	0.297406	0.475382	0.195892	0.1246	0.21559	0.159418	0.232889	0.308301	0.19382	0.261137	0.161149	0.213991	0.144572	0.178553	0.148262
	85.076	0	0	0	0	0	0	0	0	0	0	0	0	0	0.0753463	0	0	0	0	0	0	0	0	0	0	0	0	0	0	0.0273592	0	0	0	0.0994693	0	0	0	0	0	0	0	0	0	0	0	0.168419	0	0	0
	85.084	0.226485	0.119363	0.0801775	0.0729001	0.113814	0.0476711	0.171387	0.120301	0.119392	0.1126	0.0832088	0.183188	0.0875178	0.152845	0.124756	0.181908	0.147431	0.0666351	0.122597	0.108775	0.0832825	0.0970512	0.185572	0.0795821	0.203376	0.17877	0.0783424	0.174902	0.112317	0.171562	0.173275	0.14168	0.233301	0.240757	0.297669	0.157413	0.0999396	0.0999077	0.166349	0.186968	0.104743	0.06393	0.221329	0.0960269	0.204084	0.107682	0.108352	0.1437
	85.101	0.0711274	0	0.0253192	0.044712	0.0233226	0.046309	0	0.0190404	0	0	0.0266268	0	0.0295515	0	0.0762396	0	0.0310909	0.0205031	0	0.0520226	0.0490772	0.0135235	0	0.0174086	0	0.035754	0	0	0.0287992	0	0.0438167	0	0	0	0	0	0	0.0328644	0	0	0.0671937	0.0273986	0	0.0386315	0	0	0	0
	85.509	0	0	0.0147695	0	0.0111949	0	0	0	0	0	0	0	0	0	0	0	0.0140411	0.0119602	0.021818	0	0	0	0	0	0	0	0	0	0	0	0	0	0	0	0	0	0	0	0	0	0	0	0	0	0	0	0	0
	85.928	0.0692556	0.162466	0.098112	0.16038	0.260281	0.189322	0.37258	0.281278	0.234638	0.11667	0.24713	0.234857	0.170489	0.273399	0.0658433	0.635084	0.152446	0.155482	0.151687	0.245925	0.0669234	0.214785	0.436641	0.240404	0.356832	0	0.361693	0.250535	0.107997	0.516261	0	0	0.177236	0	0.131063	0.376042	0.334863	0.214276	0.385837	0.534661	0.0256917	0.231366	0.17356	0	0.46563	0.130614	0.44104	0
	85.945	0.254561	2.66245	1.32609	2.86157	3.66445	2.12613	4.6113	3.37448	3.64228	1.41361	4.03147	3.58861	2.58348	4.0687	1.01018	7.66888	1.74109	2.058	2.28258	2.68626	0.907184	2.55913	5.74047	3.72792	5.70561	1.62609	4.2832	3.4815	0.995012	6.15421	0.5975	2.42037	2.84844	1.96571	2.13255	4.2624	4.1754	2.51347	5.37169	7.4541	0.239131	2.96514	2.85977	2.27484	5.07635	2.31116	7.29624	3.13289
	85.962	0.66448	0.113837	0.406163	0.302292	0.274274	0.388179	0.0447096	0.177422	0.0961768	0.221131	0.103179	0.0760935	0.179582	0.0624298	0.427982	0	0.356041	0.501472	0.0602593	0.156068	0.459541	0.368317	0	0.157506	0	0.205943	0.124469	0.098087	0.551504	0	0.557667	0	0	0	0	0.0437259	0.0415334	0.256342	0	0	0.962451	0.10655	0	0.263798	0	0.110673	0	0.3832
	85.985	0	0	0	0	0	0	0	0	0	0	0	0	0	0	0	0	0.015044	0	0	0	0	0.012728	0	0	0	0	0	0	0	0	0	0	0	0	0	0	0	0	0	0	0	0	0	0	0	0	0	0
	86.002	0	0	0.00949471	0	0	0	0	0	0	0	0	0	0	0	0	0	0.015044	0.0247746	0	0	0.0252822	0.0151145	0	0	0	0	0	0	0.0417588	0	0	0	0	0	0	0	0	0	0	0	0.0335969	0	0	0	0	0	0	0
	86.012	0	0	0	0	0	0	0	0	0	0	0	0	0	0	0	0	0	0	0	0	0	0	0	0	0	0	0	0	0	0	0	0	0	0	0	0	0	0	0	0	0	0	0	0	0	0	0	0
	86.031	0.074871	0.0563657	0.0379788	0.028188	0.0410478	0.0585673	0.0856933	0.0363498	0.03731	0.0339158	0.047429	0.0554261	0.0647859	0	0.0797051	0.0702103	0.0340997	0.0333176	0.0301297	0.0788222	0.111539	0.0286381	0.0764122	0.0149216	0.0998389	0.0629271	0.0358764	0.0909964	0.0590383	0.0991599	0.08365	0.0732014	0.0777669	0.124627	0.153277	0.0664633	0.0661938	0.0394373	0.0658465	0.0524821	0.055336	0.0517529	0.149676	0.0342165	0.134735	0.0638113	0.0656219	0.0547429
	86.049	0	0.020999	0	0	0	0	0.0322902	0	0	0	0	0	0	0	0.0259908	0	0	0.0162316	0	0	0	0	0	0	0	0	0	0	0	0	0	0	0	0	0	0	0	0	0.0300353	0	0.0237154	0	0	0	0	0	0	0
	86.06	0.314458	0.234304	0.203609	0.147744	0.309725	0.211115	0.460757	0.160112	0.156702	0.293032	0.153104	0.236735	0.211407	0.88478	0.341346	0.413283	0.207607	0.180257	0.276362	0.304254	0.291489	0.220354	0.392977	0.173257	0.401205	0.297474	0.185972	0.274171	0.172795	0.36516	0.209125	0.765072	0.294791	1.45871	0.808594	0.418019	0.462059	0.24714	0.214868	0.341134	0.241107	0.200923	0.275468	0.165564	0.320987	0.204395	0.244174	0.303367
	86.071	0.0505379	0.05305	0.105497	0	0	0.0708256	0.0620966	0.0242332	0.044772	0.0922509	0.0540857	0.0892455	0.0522833	0	0	0.0781887	0.0441291	0	0.0394803	0.0646342	0.0847696	0	0.0600381	0.0480809	0.164549	0.0958208	0.0380729	0.0886328	0.0835176	0.113326	0.0936084	0	0.085001	0	0.179934	0.0909498	0.0558104	0.0683579	0.138624	0.141046	0.140316	0.06393	0.13853	0.0706405	0.11294	0.101699	0.0824089	0
	86.096	11.8596	7.55079	5.06912	3.73346	6.08907	7.48436	9.54177	5.03012	6.92473	9.34719	6.03929	7.54265	10.26	10.4731	7.79724	12.3107	5.79696	5.81861	9.91785	9.10869	10.1634	5.9766	9.81214	7.04716	15.9317	10.9107	7.89501	7.75833	11.9934	12.9522	12.2229	11.332	11.0537	13.5419	16.9027	13.6635	11.2114	8.90625	13.5528	7.73947	10.247	7.43517	17.5933	6.92387	17.4581	11.0673	8.27141	6.83602
	86.135	0	0	0.0221543	0	0.010262	0	0	0	0	0	0	0	0	0	0.0259908	0	0	0.0119602	0	0	0	0.0198875	0	0.0124347	0	0.0343239	0	0	0.0201594	0	0	0	0	0	0	0	0	0	0	0	0	0	0	0	0	0	0	0
	86.679	0	0	0	0	0	0	0	0	0	0	0	0	0	0	0	0	0	0.0111059	0	0	0	0	0	0	0	0	0	0	0	0	0	0	0	0	0	0	0	0	0	0	0	0	0	0	0	0	0	0
	86.699	0	0	0	0	0	0	0	0	0	0	0	0	0	0	0	0	0	0	0	0	0	0	0	0	0	0	0	0	0	0	0	0	0	0	0	0	0	0	0	0	0	0	0	0	0	0	0	0
	86.723	0	0	0.0105497	0	0	0	0	0	0	0	0	0	0	0	0	0	0	0	0	0	0	0	0	0	0	0	0	0	0	0	0	0	0	0	0	0	0	0	0	0	0	0	0	0	0	0	0	0
	86.908	0.0917169	0.130415	0.0843974	0.122472	0.139936	0.125307	0.191258	0.178287	0.132658	0.12481	0.158929	0.150308	0.123889	0.178678	0.0831705	0.314351	0.110323	0.0948269	0.114285	0.127692	0.087744	0.107393	0.23333	0.139269	0.27733	0.104402	0.131059	0.171357	0.0835176	0.19832	0.089625	0.120428	0.202556	0.212433	0.177713	0.248363	0.171325	0.0907057	0.158263	0.314893	0.083004	0.0903139	0.164007	0.102649	0.217954	0.0997051	0.297588	0.128874
	86.943	0.0898452	0.491818	0.281676	0.473364	0.629711	0.322801	0.722805	0.581597	0.58701	0.240124	0.637379	0.584323	0.422813	0.647978	0.206194	1.24464	0.296868	0.356242	0.410387	0.465051	0.203745	0.472528	0.938778	0.595208	0.857875	0.26458	0.679455	0.510525	0.228953	0.92864	0.127467	0.455738	0.316493	0.473017	0.34654	0.68912	0.769665	0.487707	0.750881	1.19069	0.0750989	0.464761	0.477689	0.422739	0.764821	0.381871	1.12015	0.55085
	86.955	0.452969	0	0.332315	0.308124	0.211769	0.287388	0	0.13761	0	0.180432	0	0	0.122752	0	0.35694	0	0.309906	0.377599	0.0737657	0.124539	0.288514	0.330133	0	0	0	0.190211	0.163274	0	0.387349	0	0.5019	0.0968147	0	0	0	0	0	0.16958	0	0	0.616601	0.111624	0	0.20861	0	0.113664	0	0.272574
	86.963	0.297612	0.0784698	0.241588	0.171072	0	0.236993	0	0.10126	0	0	0.0490932	0.0394559	0.0920641	0	0.192332	0	0.178522	0.257998	0.0384413	0	0.208206	0.175806	0	0.0870429	0	0.131575	0.0761458	0.0543615	0.233273	0	0	0	0	0	0	0	0	0.0946494	0	0	0.432807	0.059871	0	0	0	0	0	0.187038
	86.992	1.00701	0.704018	1.95591	0.531684	0.964624	0.91256	0.129161	0.607561	0.29848	1.43667	0.236313	0.22922	0.685366	0.318607	1.47108	0	1.31585	1.48989	0.65558	0.70467	2.11924	1.06836	0.0600381	0.493243	0	1.1141	0.328013	0.294261	2.0865	0.0692545	1.42205	0.46046	0	0.931872	0.0999635	0.0559691	0.354331	0.828183	0.0335009	0.0951238	3.59684	0.263838	0.113053	1.17109	0	0.338997	0.0427305	0.98081
	87.011	0	0	0	0	0.0317188	0.0381369	0	0	0	0	0	0	0	0	0	0	0	0	0	0	0.063949	0	0	0	0	0	0	0	0	0	0	0	0	0	0	0	0	0.0276061	0	0	0	0	0	0	0	0	0	0
	87.026	0.0861016	0.0563657	0.0421987	0.027216	0.049444	0.0340508	0.0459515	0.0276951	0.0456011	0.0529086	0.0465969	0.050729	0.0579663	0.0667353	0.154212	0	0.0481408	0.0418605	0.0664931	0.0535991	0	0.0389796	0.0996087	0.0315013	0.0961412	0.0815192	0.0439303	0.0756333	0.0950373	0.0629586	0.065725	0.092092	0.0904266	0	0.128842	0.0682123	0.0687896	0.0394373	0.0716225	0.050842	0.096838	0.0446496	0.141715	0.0496691	0.0832189	0.0448673	0.0442566	0.0524619
	87.044	0.235844	0.0917323	0.0949471	0.101088	0.058773	0.137565	0.121709	0.0926055	0.116075	0.101747	0.104011	0.110852	0.165943	0.12486	0.168074	0.132442	0.0712083	0.0785953	0.159999	0.167103	0.175488	0.0644356	0.111889	0.0613445	0.164549	0.121564	0.072485	0.108723	0.131036	0.187302	0.187217	0.195991	0.179045	0.226595	0.264348	0.178402	0.110323	0.10911	0.160573	0.118085	0.167984	0.19382	0.152861	0.111479	0.160494	0.105687	0.141926	0.120891
	87.055	0.166588	0.0773646	0.0960021	0.101088	0.0718337	0.0762737	0.108048	0.0761615	0.0912021	0.104461	0.0499253	0.113671	0.0772884	0.12486	0.150747	0.0941456	0.111326	0.0982441	0.118441	0.0898573	0.108565	0.0795502	0.137815	0.0530547	0.255144	0.104402	0.0607702	0.137085	0.0964772	0.158971	0.113525	0.127512	0.12298	0.184108	0.206591	0.131178	0.0921521	0.110424	0.137469	0.118085	0.140316	0.0740777	0.171968	0.0860931	0.176345	0.0927258	0.106826	0.0752715
	87.062	0	0	0	0	0	0	0	0	0	0	0	0	0.0284149	0	0	0	0	0	0	0	0	0.012728	0	0	0	0	0	0	0	0	0	0	0	0.167114	0	0	0.0532146	0	0	0	0	0	0	0	0	0	0	0
	87.08	0.207767	0.0519448	0.104442	0.12636	0.116613	0.143013	0.106806	0.119435	0.0862275	0.156013	0.085705	0.0826695	0.129572	0.251872	0.143816	0.0893586	0.124364	0.0845754	0.115324	0.11981	0.156155	0.0946647	0.0777767	0.0779242	0.070257	0.128715	0.125934	0.0969052	0.122397	0.105456	0.177258	0.184184	0.0831925	0.198271	0.146613	0.10844	0.120706	0.128828	0.0485185	0.0836434	0.227273	0.101476	0.0620996	0.109272	0	0.12862	0.0564653	0.140279
	87.099	0.9284	0.604549	0.419877	0.334368	0.500037	0.551622	0.818433	0.346189	0.475909	0.701378	0.499253	0.58996	0.812665	0.940752	0.587392	0.868055	0.476393	0.438254	0.771943	0.774034	0.725747	0.4598	0.82416	0.621735	1.28866	0.8867	0.544003	0.717335	0.990692	1.01049	1.0038	0.996483	0.969373	0.943202	1.2662	1.07915	0.913734	0.82161	0.957662	0.605184	0.72925	0.561164	1.35982	0.567331	1.31169	0.921275	0.68674	0.55085
	87.909	0	0	0.0105497	0	0.0177252	0	0	0.0190404	0	0	0	0	0	0	0	0	0.0130381	0	0	0	0	0.00875052	0	0.0182376	0	0	0	0	0	0	0	0	0	0	0	0	0	0	0	0	0	0	0	0	0	0	0	0.0216691
	87.923	0	0	0	0	0	0	0	0	0	0	0	0	0	0	0	0	0	0	0	0	0	0.012728	0	0	0	0	0	0	0	0	0	0	0	0	0	0	0	0	0	0	0	0	0	0	0	0	0	0
	87.925	0	0	0	0.015552	0	0	0	0	0	0	0	0	0	0	0	0	0	0	0	0	0	0	0	0	0	0	0	0	0	0	0	0	0	0	0	0	0	0	0	0	0	0	0	0	0	0	0	0
	87.944	0.0598968	0.162466	0.142421	0.243	0.299463	0.129393	0.1925	0.217233	0.196499	0.100391	0.238809	0.186946	0.164806	0.167915	0.086636	0.330308	0.10932	0.158045	0.142337	0.160797	0.0654362	0.187738	0.282452	0.271906	0.210771	0.128715	0.311905	0.168993	0.115197	0.322663	0.0478	0.118067	0.12298	0.11613	0.0977421	0.19939	0.288138	0.182726	0.265696	0.403456	0.0355732	0.182657	0.176745	0.230685	0.219936	0.119646	0.357105	0.250905
	87.955	0.0879734	0	0.117101	0	0	0.091256	0	0	0	0.0339158	0	0	0.042054	0	0.0831705	0	0	0.101661	0	0	0.0922056	0	0	0	0	0	0	0	0.0950373	0	0.103567	0	0	0	0	0	0	0	0	0	0.142293	0	0	0	0	0	0.0473088	0
	87.977	0	0.0375771	0.0601332	0	0.0186581	0.0408609	0	0.016444	0.0257024	0.0474821	0	0.0366376	0.042054	0	0.0277235	0	0.0320939	0.0290461	0.0301297	0	0.0386669	0.0294336	0	0.0315013	0	0.0457652	0.0234295	0	0.0633582	0	0.0557667	0	0	0	0	0	0	0.0394373	0.0311905	0	0.0474309	0.0284134	0.0477689	0.0331127	0	0.0628142	0	0
	87.993	0.2321	0.116047	0.348139	0.0952561	0.139003	0.147099	0.0285644	0.11857	0.0530631	0.192642	0.0349477	0.0413347	0.15344	0	0.278968	0	0.27681	0.259706	0.111168	0.107198	0.349489	0.189329	0	0.108596	0	0.203083	0.0431981	0.0401802	0.400309	0	0.300742	0.110983	0	0.203936	0	0	0.0610021	0.139345	0	0	0.636364	0.04262	0	0.175497	0	0.0687965	0	0.171071
	88.006	0	0	0	0	0	0	0	0	0	0	0	0	0	0	0	0	0	0	0	0	0.0416412	0	0	0	0	0	0	0	0	0	0	0	0	0	0	0	0	0	0	0	0	0	0	0	0	0	0	0
	88.007	0	0	0	0	0.0121278	0	0	0	0	0	0	0	0	0	0	0	0	0	0	0	0	0	0	0	0	0	0	0	0	0	0	0	0	0	0	0	0	0	0	0	0	0	0	0	0	0	0	0
	88.021	0.318202	0.161361	0.275347	0.0991441	0.101687	0.306457	0.106806	0.0943364	0.0746199	0.244194	0.0765521	0.0713964	0.10684	0.127012	0.315355	0.0654232	0.188552	0.135833	0.0883111	0.253807	0.504156	0.151145	0.0586736	0.183205	0.190433	0.220245	0.068092	0.0649974	0.34271	0.108604	0.462067	0.384897	0.0687242	0.320066	0.111071	0.0629652	0.0804709	0.270803	0.0404321	0.100044	0.458498	0.0730629	0.0891687	0.304637	0	0.0737818	0.0656219	0.139138
	88.039	0.507251	0.397875	0.381898	0.251748	0.319054	0.370472	0.355193	0.339265	0.240442	1.41361	0.165585	0.193522	0.345525	1.97407	0.96859	0.781887	0.367074	0.191362	0.499737	0.56752	0.593388	0.225127	0.679523	0.29263	0.722908	0.477674	0.105433	0.271807	0.260633	0.618569	0.424225	2.17243	0.5299	3.44991	0.781937	0.697865	1.15385	0.308925	0.188298	0.854474	0.418973	0.171495	0.345529	0.321193	0.447797	0.175481	0.532605	0.241781
	88.058	0	0	0.0116046	0	0	0	0	0	0	0	0	0	0	0	0	0	0.0170499	0	0	0	0	0.0151145	0	0	0	0.0243127	0	0	0	0	0.0318667	0	0	0	0	0	0	0	0	0	0	0	0	0.0242827	0	0	0	0
	88.076	0.127281	0.0884167	0.0854524	0.0806761	0.0438465	0.0558432	0.172629	0.0709687	0.0671579	0.0664749	0.0981864	0.0723358	0.0806982	0.182984	0.119558	0.212227	0.0461349	0.0418605	0.107012	0.116657	0.10559	0.0636401	0.0996087	0.0455939	0.171945	0.0843795	0.068092	0.101632	0.110877	0.242391	0.103567	0.200713	0.247769	0.150119	0.162163	0.213382	0.138877	0.0946494	0.243748	0.106604	0.112648	0.141052	0.0780226	0.072848	0.204084	0.0827552	0.13277	0.0672881
	88.086	0	0.0176833	0	0	0	0	0	0	0.0207278	0.26183	0	0.328799	0	0	0.0450507	0	0	0.0111059	0.021818	0	0	0	0	0.0256984	0	0.0271731	0	0	0	0	0	0	0	0	0	0	0	0	0	0	0	0	0	0	0	0	0	0
	88.103	0	0	0.0168795	0	0.029853	0	0	0	0.0323353	0	0	0	0	0	0.0294562	0	0.0250733	0	0	0	0.0312309	0.012728	0	0.0265274	0	0.0343239	0	0	0.0316791	0	0.0398333	0	0	0	0	0	0	0	0	0	0	0	0.0461766	0	0.0653863	0.0289145	0	0.0296524
	88.112	0.131024	0.0287354	0.0284841	0.191484	0.0438465	0.0408609	0.326628	0.0597176	0.0306771	0	0.0873692	0.0526079	0.0340978	0	0.0363871	0.422857	0.0260763	0.0247746	0.0436361	0.0394111	0.0580003	0.019092	0.0477576	0.0190665	0.21262	0.052916	0.0307512	0.0933599	0.0446387	0.108604	0.0378417	0.219604	0.703519	0	0	0.251861	0.225838	0.0591559	0.760123	0.0574023	0.0750989	0.59871	0.0716534	0.0507728	0.382411	0.0488555	0.0961437	0.0307929
	88.464	0	0	0.0105497	0	0	0	0	0	0	0	0	0	0	0	0	0	0	0.0162316	0	0	0	0	0	0	0	0	0	0	0	0	0	0	0	0	0	0	0	0	0	0	0	0	0	0	0	0	0	0
	88.56	0	0	0	0	0	0	0	0	0	0	0	0	0	0	0	0	0	0.0102516	0	0	0	0	0	0	0	0	0	0	0	0	0	0	0	0	0	0	0	0	0	0	0	0	0	0	0	0	0	0
	88.907	0	0.278513	0.127651	0.185652	0.256549	0.115773	0.0633386	0.2657	0.198157	0.10853	0.142287	0.184127	0.0795616	0	0.0589124	0.0781887	0.192563	0.199051	0.132986	0.0599049	0.04759	0.272062	0.0791412	0.349001	0.070257	0.0786589	0.139113	0.082724	0.0748779	0.0535148	0	0	0	0	0	0.0804556	0.0869605	0.173524	0.0496737	0.134485	0	0.0801662	0.0620996	0.279251	0.0713305	0.0867435	0.0885132	0.159667
	88.932	0.153485	1.38483	1.08873	1.97997	2.11676	0.627896	0.321661	2.21215	1.30668	0.474821	1.25146	1.10476	0.711508	0.337982	0.466101	0.0781887	0.918687	1.41899	0.716878	1.12873	0.249847	1.32531	0.229237	1.93401	0	0.539171	2.03178	0.313169	0.658061	0.136935	0.340575	0.184184	0.0614901	0	0.0688637	0.218629	0.674917	1.30537	0.410097	0.518261	0.215415	1.05231	0.269098	2.16226	0.0792561	0.540402	0.228913	1.59667
	88.952	1.90172	0.337089	1.38201	1.1664	0.666094	1.17952	0.125435	0.51409	0.291847	0.610484	0.317858	0.288404	0.586483	0.200206	1.38271	0.0590405	1.09019	1.40959	0.326232	0.370464	1.45596	1.10018	0.0463931	0.525574	0.070257	0.715081	0.513252	0.262353	1.73947	0.0503669	1.79648	0.136957	0.0868095	0.226595	0.104406	0.131178	0.171325	0.692781	0.0577601	0.0967639	2.96245	0.402861	0.109869	0.762696	0	0.309086	0.0579914	0.987653
	88.968	0	0	0	0.0845641	0	0	0	0.029426	0.0480884	0.0488387	0.0507574	0.0319405	0	0	0	0	0	0	0.021818	0	0	0	0	0.043936	0	0	0.0431981	0	0	0	0	0	0	0	0	0	0	0.0499539	0	0	0	0.0273986	0	0	0	0.0289145	0	0
	88.99	0.275151	0.127099	0.428317	0.13608	0.198709	0.164806	0	0.113377	0.0630124	0.313382	0.0432686	0.0403953	0.159123	0	0.294562	0	0.319936	0.325487	0.150648	0.154491	0.42831	0.25297	0	0.125176	0	0.26744	0.0739493	0.0614521	0.417588	0	0.290783	0.120428	0	0.215265	0	0	0.0584063	0.207703	0	0	0.96838	0.0558119	0.0350306	0.247242	0	0.0927258	0	0.198443
	89.007	0.0486661	0	0.0538034	0	0.0130607	0.0340508	0	0	0	0.0393423	0	0	0	0	0.0415853	0	0.0260763	0.0486949	0	0	0.0788209	0.0365931	0	0.0149216	0	0.0286032	0	0	0.0835176	0	0.0736917	0	0	0	0	0	0	0	0	0	0	0	0	0.0209714	0	0	0	0.0330738
	89.018	0	0	0	0	0	0	0	0	0	0	0	0	0	0	0	0	0	0	0	0	0	0	0	0	0	0	0	0	0	0	0	0	0	0	0	0	0	0	0	0	0	0	0	0	0	0	0	0
	89.022	0	0	0.0189894	0	0	0	0	0	0	0	0	0	0	0	0	0	0.0130381	0.0136687	0	0	0.0386669	0.0103415	0	0.0132637	0	0.0214524	0	0	0.0187195	0	0	0	0	0	0	0	0	0.0236624	0	0	0.0375494	0	0	0	0	0	0	0.02395
	89.042	0	0.0320511	0.0147695	0.018468	0.0242555	0.0299647	0	0.0259642	0	0.0759713	0	0	0	0.08611	0.0693088	0	0.030088	0.0222117	0.0259738	0.0409875	0.0371797	0.020683	0	0.0182376	0	0.0314636	0	0	0.0259193	0	0.0318667	0.118067	0	0.158617	0.075528	0.0454749	0.0389375	0.0223478	0	0.0574023	0.027668	0	0.0398074	0.0286977	0	0	0	0.026231
	89.059	0.569019	0.0828907	0.173015	0.19926	0.124076	0.326887	0.28937	0.116839	0.188208	0.1126	0.246298	0.111792	0.181855	0.402564	0.221788	0.197865	0.111326	0.164025	0.0883111	0.255384	0.312309	0.107393	0.128263	0.082898	0.332796	0.214524	0.100308	0.114632	0.221754	0.177858	0.3107	0.415595	0.229684	0.390877	0.224363	0.363799	0.269967	0.126199	0.150176	0.172207	0.397234	0.220203	0.119422	0.209714	0.146624	0.13859	0.149557	0.134576
	89.071	0	0	0	0.01944	0.0111949	0	0.0384999	0	0	0	0	0	0	0	0	0	0	0	0	0	0	0.00954602	0	0	0	0	0	0	0	0	0	0	0.0669157	0	0	0	0.0428313	0	0.0681569	0	0.0395257	0.0405905	0	0	0	0	0	0
	89.465	0.0505379	0.0287354	0.0738477	0.046656	0.0233226	0.0599293	0.0322902	0.031157	0	0.0691882	0	0	0	0	0.0762396	0	0.0471379	0.0990984	0	0.0299524	0.0936928	0.0342066	0	0	0	0.0471953	0	0	0.126716	0	0.0756834	0	0	0.11613	0	0	0	0.043381	0.0392769	0	0.211463	0	0	0.100442	0	0.0229322	0	0.0467595
	89.507	0	0.0276302	0.0253192	0.0680401	0.0326517	0.0326887	0.0310483	0.029426	0.116905	0	0.161425	0.0760935	0	0	0	0	0.0140411	0.0384434	0.0301297	0.0394111	0	0.0310246	0	0.042278	0	0	0.130327	0.0437255	0	0	0.0318667	0	0	0	0	0	0	0.0276061	0.0323457	0	0	0.0933582	0	0.0298014	0	0.11167	0	0.0581643
	89.906	0	0.0342615	0.0242643	0.037908	0.0727666	0	0	0.0657759	0.0240442	0	0	0	0	0	0	0	0.0401173	0.0273375	0	0	0	0.0453436	0	0.0530547	0	0	0	0	0	0	0	0	0	0	0	0	0	0	0	0	0	0	0	0.0397353	0	0	0	0.0421976
	89.94	0.14787	1.04442	1.02015	1.52118	1.68949	0.539364	0.243419	1.61757	1.16987	0.398849	1.05093	0.927213	0.639903	0.23465	0.379465	0	0.806359	1.01405	0.556879	0.815021	0.212668	1.03813	0.264714	1.55517	0	0.563484	1.72646	0.284807	0.505426	0.18258	0.235017	0.172377	0.0994693	0	0	0.166158	0.513975	1.12791	0.262231	0.477259	0.239131	0.87574	0.262729	1.63798	0.0832189	0.513481	0.225861	1.2511
	89.956	0	0.0254198	0	0.030132	0	0.0286026	0	0	0	0	0.0216343	0	0	0	0.0381198	0	0.0280821	0	0	0.0362582	0.0386669	0	0	0.0273564	0	0	0.0248938	0	0	0	0.0438167	0	0	0	0	0	0	0	0	0	0.0494072	0	0	0	0	0	0	0
	90.008	0	0	0	0	0	0	0	0	0	0	0.0266268	0	0	0	0.0242581	0	0	0	0	0	0	0	0	0	0	0	0.0263582	0	0	0	0	0	0	0	0	0	0	0	0	0	0.0296443	0	0	0	0	0	0	0
	90.017	0	0	0.0137146	0	0	0.0354128	0	0	0	0	0	0	0	0	0.0259908	0	0.0160469	0	0	0	0	0.011137	0	0	0	0.0214524	0	0	0.034559	0	0	0	0	0	0	0	0	0.0262915	0	0	0.0335969	0	0	0	0	0	0	0
	90.028	0.106691	0.0641021	0.0464186	0.0544321	0.0522427	0.0953421	0.0335322	0.0657759	0.0281897	0.147873	0	0	0.120479	0	0.162876	0	0.091267	0.0367348	0.0498698	0.07094	0.147231	0.0628446	0	0.041449	0	0.0829494	0	0	0.0734379	0	0.0975917	0.103899	0	0.164281	0	0.0577181	0.0337459	0.0473247	0	0	0.102767	0	0	0.0761592	0	0.0538408	0	0.0661476
	90.037	0	0.0375771	0	0.017496	0.0382491	0	0	0	0	0.0325591	0	0.0272434	0.0386442	0	0	0	0	0.023066	0	0	0	0.01591	0	0	0	0	0	0.0649974	0	0	0.0338583	0	0	0	0	0	0	0.0315498	0.0346561	0	0	0	0	0.0309052	0	0	0	0.0615857
	90.055	2.38838	0.879746	0.715268	1.88568	1.8882	1.3525	4.59267	1.47217	1.15163	1.8206	1.28058	4.22084	0.8945	3.1301	0.878489	2.49725	0.542587	0.920078	0.689865	2.62478	1.70432	1.18928	2.26371	0.472519	8.9097	1.02543	1.04042	4.90199	1.4198	3.67364	1.20695	1.13816	3.02025	2.13849	5.64238	4.83258	1.52116	1.46838	3.42633	4.06244	3.04941	1.10305	2.03973	0.613689	8.12969	1.80067	1.9534	0.8143
	90.075	0	0	0	0	0	0	0	0	0	0	0	0	0	0	0	0	0	0	0	0	0	0	0	0	0	0	0	0	0	0	0	0	0	0	0	0	0	0	0	0	0	0	0	0	0	0	0	0
	90.077	0	0	0	0	0	0	0	0	0	0	0	0	0	0	0	0	0	0.0196488	0	0	0	0	0	0	0	0	0	0	0	0	0	0	0	0	0	0	0	0	0	0	0	0	0	0	0	0	0	0
	90.091	0.102948	0.0287354	0.0453636	0.0933121	0.0270543	0.0572053	0.197467	0.0389462	0.0348226	0.0352724	0.0457648	0.0281828	0	0	0.0537143	0.106911	0.0371085	0.0341719	0.044675	0	0.0461028	0.0198875	0	0.0182376	0.0942923	0.0257429	0	0	0.0388789	0.0582367	0.053775	0.191268	0.229684	0	0	0.0892008	0.215454	0.0276061	0.258765	0.0672427	0.096838	0.177583	0.0525458	0.0551879	0.154549	0	0.0625697	0.02395
	90.507	0	0.0563657	0.0411437	0.120528	0.0709008	0.111686	0.183806	0.0597176	0.100322	0	0.118989	0.0807906	0.0568297	0.0796518	0.0485161	0.156377	0.0230675	0.0358805	0.0768826	0.0740929	0	0.0405706	0.0968797	0.0364751	0.11463	0.0386144	0.10104	0.145358	0.0302391	0.105456	0.0438167	0	0.085001	0	0.0688637	0.0839537	0.0895563	0.0512684	0.101658	0.0885636	0.0316206	0.165406	0.0812072	0.0419428	0.0792561	0.131611	0.157187	0.0672881
	90.529	0	0	0.0158245	0.017496	0	0	0	0	0	0	0	0	0	0	0	0	0.0160469	0.0179402	0	0	0.0431284	0.0182965	0	0	0	0	0	0	0.0201594	0	0.0478	0	0	0	0	0	0	0	0	0	0.0612649	0	0	0	0	0	0	0.0193881
	90.549	0	0	0.00949471	0	0	0	0	0	0	0	0	0	0	0	0	0	0	0	0	0	0	0	0	0	0	0	0	0	0	0	0	0	0	0	0	0	0	0	0	0	0	0	0	0	0	0	0	0
	90.903	0.215254	3.63061	2.07196	2.44847	4.01896	0.87851	0.281919	4.60431	2.95495	1.26709	2.00284	2.99959	1.0559	0.432703	0.871558	0	3.09706	2.74742	1.78388	1.21386	0.42831	4.46674	0.474847	4.80809	0.151607	1.15271	1.67594	0.555432	0.68542	0.266	0.448125	0.193629	0.0940437	0	0.102185	0.292089	0.737217	1.97318	0.494426	1.53018	0.296443	0.76919	0.802518	4.72739	0.0713305	0.985087	0.524975	2.28666
	90.939	0	0	0	0	0.0466453	0.0272406	0.0335322	0	0	0	0	0	0	0	0.0363871	0	0	0	0.0353244	0.0535991	0	0.0453436	0	0	0	0	0	0	0.0259193	0	0	0	0	0	0	0	0.0558104	0	0	0	0	0	0	0	0	0.0289145	0	0
	90.947	0	0.179044	0.16774	0.259524	0.237891	0.119859	0.0856933	0.244929	0.257853	0.0678315	0.306208	0.188825	0.0932007	0	0	0	0.108317	0.180257	0.090389	0.171832	0.0297437	0.167851	0.0586736	0.210561	0	0.0986811	0.369747	0.0862693	0.0604783	0	0.0717	0	0	0	0	0	0.0674917	0.181411	0.0485185	0.0852834	0	0.208026	0.0668765	0.267109	0	0.115658	0.0457827	0.209848
	90.957	0	0	0.032704	0	0	0	0	0	0	0	0	0	0	0	0.0831705	0	0	0	0.0384413	0	0.0267694	0	0	0	0	0	0	0	0	0	0	0	0	0	0	0	0	0.0249769	0.0415873	0	0.0355732	0	0	0	0	0	0	0
	90.976	64.8869	38.8006	24.9616	45.304	22.9532	26.3757	18.3061	43.445	24.5773	28.3753	26.4745	23.3579	37.7599	16.1887	35.9123	11.0485	28.1313	27.2854	36.1286	43.0653	26.3648	24.4609	14.8758	30.32	15.2476	29.9161	27.2097	29.2985	34.6382	18.7097	42.7153	22.6995	20.7547	13.1963	27.9676	13.2577	18.5135	51.2829	23.5419	12.8302	52.2827	32.1264	30.0132	28.6204	15.235	37.4582	11.9066	29.381
	91.021	0.690685	0.200043	0.0506385	0.387828	0.0653034	0.0667395	0.0273225	0.276951	0.0290189	0.0610484	0.019138	0	0.294378	0.391801	0.086636	0	0.0501467	0.0598008	0.259738	0.258537	0.0684106	0.0350021	0	0.212219	0	0.097251	0	0	0	0	0.105558	0.427402	0.188087	0.107633	0	0	0.244008	0.266859	0.0901058	0	0	0.0284134	0	0.0529803	0.130773	0.0358938	0	0.074131
	91.038	0	0.020999	0.0421987	0.025272	0.029853	0.0258786	0	0.0199059	0.0215569	0.036629	0	0	0.0375076	0	0.0398525	0	0.0180528	0.0205031	0	0.0299524	0.0698978	0.01591	0	0.0149216	0	0.0328937	0	0	0.0446387	0	0.0497917	0	0	0	0	0	0.0402354	0.0302352	0	0	0.027668	0.0334872	0	0.0220751	0	0	0	0.026231
	91.054	1.13242	0.464188	0.511659	0.568621	0.383424	0.649689	1.09414	0.475144	0.537263	0.695952	0.632387	0.565534	0.601258	0.645825	1.27182	1.16964	0.50247	0.583485	0.57558	0.729893	0.913133	0.445481	0.723187	0.491585	1.08713	0.719371	0.937912	0.938326	0.950373	0.802723	0.926125	0.925643	1.96949	0.903548	1.15069	1.41672	1.01887	0.595503	1.93958	0.634705	1.18182	1.72916	1.00633	0.447022	1.44642	0.972125	0.923284	0.474438
	91.071	0	0	0.0189894	0.01458	0.0177252	0	0	0	0	0	0	0	0	0	0	0	0	0.0179402	0	0	0.023795	0	0	0	0	0	0	0	0	0	0	0	0	0	0	0	0	0	0	0	0	0	0	0	0	0	0	0
	91.476	0	0	0.0105497	0	0	0	0	0	0	0	0	0	0	0	0	0	0	0	0	0	0	0	0	0	0	0	0	0	0	0	0	0	0	0	0	0	0	0	0	0	0	0	0	0	0	0	0	0
	91.49	0	0	0.00949471	0	0	0	0	0	0	0	0	0	0	0	0	0	0	0	0	0	0	0	0	0	0	0	0	0	0	0	0	0	0	0	0	0	0	0	0	0	0	0	0	0	0	0	0	0
	91.493	0	0	0	0	0.0121278	0	0	0	0	0	0	0	0	0	0	0	0	0	0	0	0	0	0	0	0	0	0	0	0	0	0	0	0	0	0	0	0	0	0	0	0	0	0	0	0	0	0	0
	91.505	0	0.0298406	0.0274292	0.044712	0.0485111	0.0245165	0.0707901	0.0389462	0.0514048	0	0.0873692	0.0488502	0	0	0	0.0749974	0	0	0.0353244	0.0457169	0	0.012728	0.0518511	0.0248694	0	0	0.0534485	0.0460891	0	0.0613847	0	0	0.0705328	0	0	0.0682123	0.0337459	0	0.0531393	0	0	0.0466791	0	0	0	0.0677995	0.0869871	0.0524619
	91.903	0	0.100574	0.0770126	0.0699841	0.153929	0.0313267	0	0.109049	0.0779364	0	0.0557499	0.0695175	0.0329612	0	0	0	0.0822406	0.0828668	0.068571	0.0331053	0	0.139213	0	0.121031	0	0.0400445	0.0563772	0	0.0172795	0	0	0	0	0	0	0	0	0.0565267	0	0	0	0	0	0.0982344	0	0.0269204	0	0.0935191
	91.941	0	0.0386823	0.031649	0.032076	0.0597059	0	0.0447096	0.0545247	0.0290189	0	0.0424365	0.0366376	0	0	0	0	0.0260763	0.0290461	0.0394803	0.0472933	0	0.0278426	0.0518511	0.043936	0	0.0343239	0.0351442	0.0389984	0	0.0550888	0	0	0	0	0	0	0.0597042	0.0394373	0.0369665	0	0	0.0527677	0	0.0419428	0	0.0239292	0.0610436	0.0285119
	91.964	0	0.0431031	0.0263742	0.030132	0.0578401	0	0.0347741	0.0363498	0	0	0.028291	0.0450924	0	0	0	0	0.030088	0.0273375	0	0.0299524	0	0.0246606	0	0.0397911	0	0.0271731	0.0402694	0	0.0187195	0	0	0	0	0	0	0	0.0363417	0	0.0346561	0	0	0	0	0.0353202	0	0	0	0
	91.98	0.978938	0.65981	0.33548	0.639577	0.341443	0.374558	0.221064	0.56775	0.354859	0.435478	0.39441	0.391741	0.57398	0.236803	0.481696	0.204248	0.406188	0.409208	0.594282	0.610084	0.392617	0.346839	0.186937	0.451794	0.27733	0.484825	0.385122	0.419529	0.514065	0.226651	0.583558	0.340032	0.370749	0.147287	0.417625	0.215131	0.214156	0.691467	0.306129	0.208288	0.865613	0.437363	0.439474	0.405079	0.19814	0.57131	0.221283	0.425398
	91.993	0	0	0	0	0	0	0	0	0	0	0	0	0	0	0	0	0	0	0	0	0	0	0	0	0	0	0	0	0	0	0	0	0	0	0	0	0	0	0	0	0	0	0	0	0	0	0	0.0216691
	92.002	0.0935887	0	0.0443086	0.039852	0.0130607	0.0354128	0.0298064	0.016444	0	0.0379857	0.0199701	0	0	0	0	0	0.0351027	0.0469863	0	0.0315289	0.087744	0.0445481	0	0.0240404	0	0.0386144	0.0307512	0	0.0763178	0	0.137425	0	0	0	0	0	0	0	0	0	0.124506	0	0	0	0	0	0	0.0353548
	92.022	0	0	0.0158245	0.030132	0	0	0	0.0242332	0	0	0	0	0	0	0	0	0	0	0.0259738	0.0315289	0	0.0135235	0	0.0149216	0	0	0	0	0	0	0	0	0	0	0	0	0	0.0249769	0	0	0	0	0	0	0	0	0	0
	92.049	0	0	0.00949471	0.03888	0	0.0367748	0.0298064	0.0276951	0	0	0	0	0.0943373	0	0	0	0	0.0111059	0	0.0378346	0	0.017501	0	0.0248694	0	0	0	0	0.0273592	0	0	0.0732014	0.057873	0	0.0955207	0	0.0493209	0	0.0415873	0	0	0	0.0509535	0	0	0	0	0
	92.058	0.108563	0.0408927	0.0400888	0.050544	0.0457124	0.0313267	0.10308	0.0424081	0.0646706	0.0773279	0.0649028	0.0516684	0.0659225	0.0753463	0.116092	0.119677	0.045132	0.0529664	0.0342855	0.0520226	0.0817953	0.0357976	0.0832347	0.04062	0.118328	0.0943907	0.10104	0.0957235	0.0993572	0.0834202	0.089625	0.099176	0.233301	0	0.148835	0.103193	0.0739813	0.0486393	0.201005	0.049202	0.0988143	0.152214	0.0780226	0.040839	0.164456	0.0877405	0.108352	0.0798334
	92.576	0	0	0.0168795	0.018468	0.0251884	0.0340508	0	0	0	0	0	0	0	0	0.0259908	0	0.0351027	0.0170859	0.021818	0	0	0.0198875	0	0.0182376	0	0.0257429	0	0	0	0	0	0	0	0	0	0.0419768	0	0.0236624	0	0	0	0	0	0	0	0	0	0
	92.813	0	0	0.0105497	0	0	0	0	0	0	0	0	0	0	0	0	0	0	0	0	0	0	0	0	0	0	0	0	0	0	0	0	0	0	0	0	0	0	0	0	0	0	0	0	0	0	0	0	0
	92.902	0.157229	1.8678	1.00116	1.17904	2.42742	0.701446	0.684305	2.06155	1.48577	0.596917	1.18489	1.39035	0.767201	0.596312	0.609917	0.395731	1.40912	1.16697	0.966227	0.930102	0.371797	1.97921	0.712271	2.18768	0.521381	0.843795	1.06165	0.658246	0.393109	0.550888	0.392358	0.358923	0.231492	0.322898	0.228805	0.358552	1.00848	1.02011	0.594929	0.954518	0.235178	0.658581	0.659211	1.97683	0.35269	0.712892	1.00417	1.2032
	92.928	0	0	0	0	0	0	0	0	0	0	0	0	0	0	0	0	0	0	0	0	0	0	0	0	0	0	0	0	0	0	0	0	0	0	0	0	0	0	0	0	0	0	0	0	0	0	0	0
	92.937	0	0	0.0137146	0	0	0	0	0	0	0	0	0	0	0	0	0	0	0	0	0	0	0	0	0	0	0	0	0	0	0	0	0	0	0	0	0	0	0	0	0	0	0	0	0	0	0	0	0
	92.949	0.262048	0.104995	0.207829	0.172044	0.150198	0.213839	0.073274	0.11857	0.11193	0.13702	0.0973543	0.0685781	0.107976	0.0839573	0.154212	0.0829758	0.169496	0.193071	0.0851942	0.11508	0.214155	0.225923	0.0996087	0.12186	0.085048	0.151597	0.105433	0.0933599	0.250553	0.0676805	0.29875	0	0.0687242	0	0	0.0577181	0.0674917	0.161693	0.0531393	0.106604	0.387352	0.103506	0.0350306	0.12914	0	0.0707906	0.0991958	0.180195
	92.966	0.185306	0.923955	0.299611	1.83125	1.71655	1.37156	1.44064	1.94125	2.00147	0.809908	2.54369	1.33492	1.62647	2.57038	0.578728	4.7727	0.957802	0.933746	1.57817	1.19179	0.617183	1.61566	3.99936	1.6447	3.53504	0.928175	0.94743	1.89911	0.215994	1.12224	0.386383	0.621031	1.08693	0.263417	1.8571	2.47838	2.28433	0.600761	0.592619	3.08824	0.0632412	0.322694	1.39804	0.392938	1.11553	1.51452	4.40124	1.32181
	92.98	0.469815	0.278513	0.143476	0.237168	0	0.230183	0.108048	0.244929	0.179088	0.210278	0.17141	0.116489	0.236412	0	0.233917	0	0.173508	0.160608	0.20883	0.269572	0.224565	0.198875	0	0.195639	0	0.234546	0.142041	0.154812	0.220314	0.103882	0.1912	0.120428	0.12298	0.135957	0.139949	0.0944479	0.107727	0.29315	0.129383	0	0.320158	0.165406	0.156045	0.177705	0.0812375	0.245275	0	0.201864
	93	0.20028	0.0419979	0.0242643	0.103032	0.0345175	0.0681015	0	0.0709687	0	0.0325591	0.0224664	0	0.0659225	0.129165	0.0415853	0	0.0140411	0.0162316	0.0405192	0.07094	0.0669234	0.014319	0	0.0339882	0	0.0214524	0	0	0.0331191	0	0.0637334	0.120428	0.0614901	0	0	0	0.0415334	0.07756	0	0	0	0.0284134	0	0	0	0	0	0.02395
	93.017	0.0505379	0	0.0168795	0.023328	0.0149265	0.0204305	0	0.0285606	0	0.0339158	0	0	0.0340978	0	0.0329217	0	0	0.0153773	0	0.0394111	0.0416412	0.0151145	0	0.0240404	0	0.0257429	0	0	0.0201594	0	0.0318667	0	0	0	0	0	0	0.0236624	0	0	0.055336	0	0	0	0	0	0	0
	93.033	0	0	0.0105497	0.017496	0.0111949	0.0245165	0	0	0	0	0	0	0	0	0	0	0.0130381	0.0102516	0	0	0.0461028	0.0898917	0	0	0	0	0.0900571	0	0	0	0.0497917	0	0	0	0	0	0	0.0670433	0	0	0.0533597	0.0273986	0.0398074	0.0253864	0	0	0	0
	93.044	0.507251	0.150308	0.203609	0.147744	0.140869	0.226097	0.294338	0.120301	0.325011	0.202138	0.32701	0.211371	0.205724	0.348746	0.249512	0.229779	0.147431	0.117039	0.201557	0.255384	0.287027	0.131258	0.226508	0.130979	0.722908	0.193072	0.125934	0.190265	0.205914	0.292758	0.248958	0.271553	0.327344	0.286076	0.293226	0.257108	0.120706	0.157749	0.31306	0.275531	0.310277	0.17251	0.339159	0.228478	0.326931	0.175481	0.276222	0.148262
	93.056	0.0636403	0.026525	0.0432537	0.0592921	0.0251884	0.0667395	0.0931449	0.0363498	0.0406264	0.0488387	0.0341156	0.0272434	0.0329612	0.0667353	0	0	0.0310909	0	0.0425971	0.0662106	0.0624618	0.0286381	0	0.0265274	0.085048	0.0471953	0.025626	0.056725	0.0403188	0.0535148	0.0796667	0.167655	0.081384	0.113298	0.0955207	0.0944479	0.0610021	0.0578413	0.121296	0.049202	0.0909092	0.0781367	0.0445843	0.0540841	0.110959	0.0249263	0.0656219	0.0433381
	93.07	0.570891	0.23983	0.332315	0.284796	0.188447	0.359576	0.429709	0.216368	0.276923	0.294389	0.218839	0.220765	0.389852	0.482216	0.620313	0.360626	0.243713	0.250309	0.308569	0.392534	0.550259	0.151941	0.300191	0.307552	0.330948	0.389004	0.23942	0.430165	0.550064	0.341551	0.60945	0.493519	0.397877	0.405039	0.544246	0.397031	0.327075	0.377283	0.37082	0.262411	0.531621	0.418082	0.493612	0.285873	0.429964	0.331021	0.257909	0.393464
	93.901	0	0.0431031	0.032704	0.051516	0.0410478	0.0204305	0	0.0346189	0.0315062	0	0.0216343	0.0403953	0	0	0	0	0.0421232	0.0307547	0.0249349	0	0	0.0540941	0	0.0480809	0	0	0	0	0.0273592	0	0	0	0	0	0	0	0	0.0289207	0	0	0	0	0	0.072848	0	0	0	0.0250905
	93.92	0	0	0	0	0.0130607	0	0	0	0	0	0	0	0	0	0	0	0	0	0	0	0	0	0	0	0	0	0	0	0	0	0	0	0	0	0	0	0	0	0	0	0	0	0	0	0	0	0	0
	93.936	0	0.0198938	0	0.021384	0.0139936	0	0	0.0207713	0.0198986	0	0	0	0	0	0	0	0	0	0	0	0	0.011137	0	0.0132637	0	0	0	0	0	0.0487929	0	0	0	0	0	0	0	0.0236624	0	0	0	0	0	0	0	0	0	0
	93.956	0	0.0298406	0.031649	0	0	0	0	0	0	0	0	0	0	0	0	0	0	0	0.021818	0	0	0	0	0	0	0	0.0541807	0	0	0.0424971	0	0	0	0	0	0	0	0	0.0450529	0	0	0	0	0	0	0	0.0412044	0
	93.967	0	0.139256	0.0506385	0.255636	0.236025	0.208391	0.173871	0.228485	0.233809	0.138376	0.336996	0.182249	0.254597	0.428397	0.0831705	0.60317	0.10932	0.12131	0.219219	0.152915	0.0981543	0.212399	0.484399	0.198126	0.454822	0.117273	0.118612	0.241081	0.0259193	0.157397	0.053775	0.0944534	0.182662	0	0.257684	0.286842	0.260881	0.095964	0.0739329	0.400176	0	0.0416053	0.141715	0.0540841	0.176345	0.178472	0.544814	0.169931
	94.026	0	0	0.0168795	0.015552	0.010262	0	0	0	0	0	0	0	0	0.0645825	0.0277235	0	0	0.0187945	0	0	0	0.012728	0	0	0	0	0	0	0.0172795	0	0	0	0	0	0	0	0	0	0	0	0.0494072	0	0	0	0	0	0	0
	94.039	0	0	0.00949471	0	0	0	0	0	0	0	0	0	0	0	0.0277235	0	0	0	0	0	0	0.0151145	0	0	0	0	0	0	0.0172795	0	0	0	0	0	0	0	0	0	0	0	0.0355732	0	0	0.0242827	0	0	0	0
	94.047	0	0	0.00949471	0	0	0	0	0	0	0	0.0224664	0	0	0	0.0225253	0	0	0	0	0	0	0	0	0	0	0	0	0	0.0259193	0	0	0	0	0	0	0	0	0.0262915	0	0	0	0	0	0	0	0	0	0
	94.065	0.271407	0.143677	0.199389	0.253692	0.165124	0.197494	0.371338	0.130686	0.173284	0.198068	0.205526	0.193522	0.189811	0.185137	0.285899	0.309564	0.179525	0.160608	0.20883	0.206514	0.22754	0.101029	0.219685	0.149216	0.410449	0.250278	0.204276	0.285989	0.266392	0.217207	0.22705	0.906752	0.479261	0.407871	0.328769	0.388286	0.449079	0.184041	0.377751	0.221409	0.347826	0.505352	0.335975	0.203091	0.31108	0.303104	0.193813	0.11975
	94.082	0	0	0	0	0	0	0	0	0	0	0	0	0	0	0	0	0	0	0	0	0	0	0	0	0	0	0	0	0	0	0	0	0	0	0	0	0	0	0	0	0	0	0	0	0	0	0	0
	94.515	0.0486661	0.0232094	0.0105497	0.027216	0.0186581	0.0258786	0	0	0	0	0	0	0	0	0.0415853	0	0.0180528	0.0179402	0	0.028376	0.0342053	0.0214785	0	0.0190665	0	0.0271731	0	0	0.035999	0	0.0438167	0	0	0	0	0	0	0	0	0	0.0474309	0	0	0	0	0	0	0.0296524
	94.9	0.102948	0.774751	0.401943	0.590005	1.02899	0.403161	0.401144	0.865472	0.660801	0.2659	0.630723	0.585262	0.456911	0.411175	0.330949	0.268076	0.486423	0.372473	0.515321	0.457169	0.182924	0.627651	0.458473	0.735306	0.308761	0.421898	0.621614	0.51407	0.154076	0.418675	0.197175	0.165293	0.0994693	0.167114	0.191041	0.220378	0.578871	0.452214	0.359268	0.49202	0.158103	0.359226	0.345529	0.63466	0.283341	0.359935	0.674532	0.567957
	94.929	0.0804863	0.0663125	0.0274292	0.032076	0.0447794	0.043585	0.150274	0.0432736	0.0630124	0.0732581	0.0399402	0.0488502	0.0397808	0.34444	0.0745069	0.320733	0.0391144	0.0307547	0.08935	0.0882808	0.0461028	0.0389796	0.231966	0.0339882	0.258842	0.0386144	0.0388051	0.0437255	0.0331191	0.195172	0.0438167	0.304612	0.645646	0.376714	0.344319	0.276347	0.103833	0.0315498	0.116675	0.316533	0.0434783	0.0436348	0.0780226	0.0441503	0.521109	0.0538408	0.260961	0.0273714
	94.945	0.058025	0.416664	0.219433	0.622081	0.819091	0.476711	0.979885	0.698436	0.646706	0.303885	0.79714	0.613445	0.637629	0.725477	0.261641	1.5909	0.360053	0.44936	0.543373	0.501309	0.197796	0.505939	1.28127	0.704633	1.10377	0.373272	0.803192	0.570795	0.198714	0.966415	0.199167	0.394343	0.531708	0.269082	0.470939	0.83254	0.998098	0.491651	0.68619	1.25137	0.0474309	0.44751	0.487243	0.327816	1.01646	0.379877	1.42384	0.661476
	94.965	0	0.0386823	0.0232093	0.0767881	0.0830286	0.0503951	0.0335322	0.0718342	0.097835	0.0474821	0.0965222	0.0432136	0.0795616	0.0882628	0.0346544	0.169143	0.0471379	0.0247746	0.0644151	0.0551755	0.0282565	0.0652311	0.100973	0.0464229	0.09799	0.0514858	0.0270903	0.0555432	0.0215994	0	0	0	0	0	0.0955207	0.0874517	0.0610021	0.043381	0	0.129565	0	0	0.0398074	0.0209714	0	0.0488555	0.155661	0.0456191
	94.973	0	0	0.0179345	0	0	0.0258786	0	0	0	0	0	0	0	0	0	0	0	0.0102516	0	0	0	0	0	0	0	0	0	0	0	0	0	0	0	0	0	0	0	0	0	0	0	0	0	0	0	0	0	0
	94.997	0.058025	0	0	0	0.010262	0.0558432	0	0.016444	0	0	0	0	0	0	0.0519816	0	0.0140411	0.0119602	0	0	0.0312309	0.0198875	0	0.0132637	0	0.0257429	0	0.0555432	0.035999	0	0	0	0	0	0	0	0	0	0	0	0.06917	0.0284134	0	0	0	0	0	0
	95.008	0	0	0	0	0	0	0	0	0	0.0420555	0	0	0	0	0	0	0	0.0401519	0	0	0	0	0	0	0	0	0	0	0.0575984	0	0	0	0	0	0	0	0	0	0	0	0.055336	0	0	0	0	0	0	0
	95.015	0.102948	0.0442084	0.0611881	0.0534601	0.049444	0.0626534	0.0856933	0.0562557	0.0555504	0	0	0.0432136	0.0943373	0.068888	0.110894	0.108507	0.0481408	0	0.0477919	0.0740929	0.0803081	0.0262516	0.0805057	0.0397911	0.0813502	0.0400445	0.0607702	0.0685427	0.0475186	0.0865681	0.08365	0.092092	0.121172	0	0.133285	0.103193	0.079173	0.0552122	0.0612257	0	0.0790515	0.0629153	0.0668765	0.0430465	0.0832189	0.0867435	0	0.0661476
	95.023	0	0	0	0	0.0111949	0	0.0384999	0	0	0	0	0	0	0	0	0	0	0	0	0	0	0	0	0	0	0	0	0	0.0316791	0	0	0	0	0	0	0	0	0	0	0	0	0	0	0	0	0	0	0
	95.049	0.318202	0.182359	0.193059	0.139968	0.156728	0.18796	0.28937	0.167036	0.218885	0.256403	0.247962	0.221705	0.236412	0.279858	0.615115	0.335095	0.24271	0.193071	0.24831	0.179715	0.304873	0.165464	0.245611	0.198955	0.414147	0.347529	0.55279	0.304897	0.401749	0.333681	0.342567	0.264469	0.367132	0.484347	0.546467	0.542201	0.220646	0.21559	0.438977	0.300132	0.525692	0.358211	0.372598	0.176601	0.31108	0.375888	0.338792	0.180195
	95.06	0.413662	0.269671	0.33126	0.173016	0.236025	0.269682	0.322902	0.193	0.267803	0.339158	0.282078	0.320344	0.223909	0.398259	0.462636	0.376582	0.239701	0.187945	0.217141	0.297948	0.349489	0.198875	0.356135	0.26859	1.10008	0.26887	0.189632	0.337987	0.269272	0.44071	0.434183	0.491158	0.549794	0.439028	0.444282	0.439008	0.334863	0.222163	0.612257	0.451018	0.36166	0.247602	0.455397	0.267109	0.475537	0.263222	0.431883	0.268012
	95.085	1.20168	0.255303	0.485285	0.586117	0.299463	0.742307	0.355193	0.31157	0.173284	0.309312	0.328675	0.174733	0.495555	0.572632	0.758931	0.264884	0.312915	0.469009	0.226492	0.610084	0.917594	0.213194	0.162376	0.226312	0.347587	0.493406	0.209401	0.271807	0.809257	0.215633	0.934092	0.661174	0.282131	0.430531	0.251019	0.293838	0.46725	0.456158	0.20216	0.24109	0.996048	0.419097	0.210183	0.304637	0.174363	0.297121	0.163292	0.425398
	95.899	0	0.0386823	0.0137146	0.025272	0.0317188	0	0	0.0467355	0.0248733	0	0.0199701	0.0291222	0	0	0	0	0.0160469	0.0170859	0.021818	0	0	0.014319	0	0.0290143	0	0	0	0	0	0	0	0	0	0	0	0	0	0	0	0	0	0	0	0	0	0	0	0
	95.937	0	0	0	0	0	0	0	0	0	0	0	0	0	0	0	0	0.0160469	0.0153773	0	0	0	0	0	0	0	0	0	0	0	0	0	0	0	0	0	0	0	0	0	0	0	0	0	0.0375277	0	0	0	0
	95.947	0	0.074049	0.031649	0.118584	0.0998209	0.0803598	0.113016	0.0839508	0.130999	0.0461254	0.145615	0.115549	0.0591029	0.14854	0.0381198	0.186696	0.0441291	0.0803039	0.0519477	0.0945866	0.0223078	0.0835277	0.169198	0.0945038	0.14791	0.044335	0.0841997	0.105178	0.0489586	0.119621	0	0.07084	0.0795754	0	0	0.143421	0.105131	0.061785	0.0485185	0.190248	0	0.0720481	0.0827995	0.0441503	0.108977	0.117652	0.164818	0.0923786
	95.973	0.668223	5.17901	3.50038	8.93269	7.57239	2.83711	1.001	8.15794	5.91239	1.88979	5.75722	4.2246	3.50526	1.26366	1.89213	0.159569	4.19327	4.97115	3.51374	4.05304	0.895286	6.00604	0.94833	8.16877	0.249597	2.28111	4.76937	1.24322	1.81867	0.347846	1.06156	0.703678	0.218832	0.12746	0.242134	0.568436	2.21684	4.24871	0.645758	1.52362	0.456522	1.7596	0.90761	5.60378	0.180308	2.71397	1.0118	5.52903
	96.005	0.17969	0.0773646	0.0611881	0.040824	0.0634376	0.043585	0.0397418	0.0441391	0.0422846	0.0922509	0.0515894	0.0723358	0.0579663	0	0.105696	0.0654232	0.0481408	0.0529664	0.0851942	0.0457169	0.0461028	0.0389796	0.0805057	0.0596866	0	0.0700779	0.0490555	0.0732698	0.0907174	0.0535148	0.0956	0	0.0994693	0	0.0710852	0.111938	0	0.0446956	0.125917	0	0.0988143	0.0679891	0.156045	0.0551879	0.146624	0.0827552	0.0534131	0.0433381
	96.014	0.0486661	0	0	0.021384	0	0.0640154	0	0	0	0	0	0	0	0	0	0	0	0	0	0.0346818	0.0550259	0.0254561	0	0.0182376	0	0.0271731	0	0	0.0431988	0	0.0557667	0	0	0	0	0	0	0.0210332	0	0	0.0671937	0	0	0	0	0	0	0.0193881
	96.031	0	0	0.0147695	0	0	0	0	0	0	0	0	0	0	0	0	0	0.0170499	0.0128145	0	0	0	0	0	0	0	0	0	0	0.0215994	0	0	0	0	0	0	0	0	0	0	0	0.0296443	0	0	0	0	0	0	0
	96.043	0.108563	0.0563657	0.103387	0.0651241	0.0876931	0.123945	0.234725	0.0380808	0.111101	0.123453	0.0807125	0.088306	0.0466004	0.0645825	0.199263	0.194674	0.0982875	0.069198	0.045714	0.0693635	0.127898	0.0604581	0.0859637	0	0.160852	0.127284	0.0541807	0.127631	0.107997	0.146379	0.135433	0	0.180853	0.164281	0.195484	0.171405	0.0830667	0.0565267	0.130538	0.119725	0.152174	0.183672	0.101907	0.0827818	0.106996	0.129617	0.115983	0.0786929
	96.051	0	0	0	0.018468	0	0	0	0	0	0	0	0	0	0	0	0	0	0	0	0.028376	0	0	0	0.0497388	0	0	0.0314834	0	0.0662381	0	0	0.205436	0	0	0	0.052471	0	0	0	0	0	0	0.0398074	0	0	0.0249263	0	0
	96.068	0.0804863	0	0.111827	0.034992	0	0.0340508	0	0.0276951	0.0364808	0	0.0274589	0.0845483	0.15685	0.111943	0	0.124464	0.0862523	0	0	0	0.0535387	0	0	0	0.14791	0	0	0.0401802	0.0403188	0	0.127467	0.0873694	0.081384	0	0.0910779	0.178402	0	0.0394373	0.0889505	0.145966	0.0770752	0	0	0.0651217	0.0792561	0.108679	0.0427305	0
	96.078	0.917169	0.813434	0.596057	0.729973	0.460855	0.459004	0.460757	0.512359	0.458498	0.812622	0.363622	0.57211	1.25707	0.340135	1.12973	0.540938	0.599754	0.589465	1.18337	0.726741	0.844722	0.494007	0.558082	0.727016	0.841235	0.853806	0.316298	0.470345	0.545744	0.975859	0.6453	0.958702	0.938628	0.631634	0.950764	0.584178	0.69828	0.761139	0.953042	0.526461	0.565218	0.657566	0.929902	0.391834	0.558755	0.462632	0.499031	0.555412
	96.515	0	0	0.0147695	0.015552	0.0111949	0	0.0720321	0	0	0	0.0257947	0	0	0	0.0294562	0	0.0130381	0.0196488	0	0	0	0	0	0	0	0	0	0	0	0	0	0	0.0397877	0	0	0	0	0	0	0	0	0.0273986	0	0	0	0.0229322	0	0
	96.896	0	0.196727	0.109717	0.182736	0.302261	0.115773	0.122951	0.231946	0.174942	0.0746147	0.163921	0.183188	0.148894	0.0904155	0.0849032	0.0861672	0.168493	0.0879926	0.145454	0.133998	0.0728722	0.159896	0.121441	0.182376	0.101688	0.157318	0.153024	0.112268	0.0431988	0.141657	0.053775	0	0.0560645	0	0	0.0402278	0.203773	0.124885	0.132848	0.129565	0.0355732	0.138008	0.0987225	0.174394	0	0.0987081	0.146505	0.141419
	96.921	52.5557	45.6031	25.9512	25.6948	25.5411	30.6062	26.1998	32.0242	30.5212	37.576	27.7077	35.9969	40.9401	24.9891	47.849	23.9002	33.6775	25.9151	45.2122	43.9891	29.946	26.6183	33.414	30.2976	36.4708	36.9954	22.2141	40.4355	34.9852	45.1744	49.8355	33.0799	38.6248	30.9727	53.285	28.574	27.9286	38.3278	49.0557	29.9853	54.8123	30.4814	59.372	35.4063	46.1687	38.1402	28.3105	27.7626
	96.96	0.21151	0.0508396	0.108662	0.0729001	0.069035	0	0	0.0614485	0.0820819	0.135663	0.0690633	0.0347588	0.030688	0	0	0	0	0	0.0540256	0.0457169	0	0.113757	0	0.0538837	0.0684081	0.117273	0.0344121	0	0	0	0.223067	0	0	0	0	0.0419768	0.0428313	0	0	0	0.203557	0	0.0636919	0.0938194	0	0.0538408	0.0442566	0
	96.972	0.108563	0.629969	0.588672	1.3297	1.19785	0.416781	0.0583708	1.20993	0.42865	0.193998	0.436014	0.265858	0.404628	0.0925683	0.246046	0	0.61881	0.704795	0.200518	0.430369	0.145744	0.862324	0.0586736	0.998092	0	0.274591	0.601113	0.11345	0.207354	0.0535148	0.2151	0.0826467	0.0651072	0	0	0.0804556	0.189496	0.486393	0.0589153	0.0951238	0.183795	0.25775	0.0541381	0.823403	0	0.152549	0.0747784	0.831407
	96.992	0.0786145	0.0331563	0	0.027216	0	0.0217925	0	0.0216368	0	0	0.0249626	0	0.0272783	0.574784	0.0571797	0	0.0391144	0	0	0.0299524	0.0416412	0	0	0	0	0	0	0	0.0331191	0	0	0.191268	0	0.147287	0.115513	0.0402278	0	0.0262915	0	0	0.0434783	0	0	0.0331127	0	0	0	0
	97.004	0	0	0.0221543	0.01944	0.019591	0.0258786	0	0	0	0	0	0	0	0	0.0329217	0	0.0200587	0.0307547	0	0.0378346	0.0371797	0.0238651	0	0	0	0	0	0	0.0215994	0	0.03585	0	0	0	0	0	0	0	0	0	0.0494072	0	0	0	0	0	0	0.0285119
	97.015	0	0.0187886	0	0	0	0.0272406	0	0.0190404	0	0	0	0	0	0	0	0	0.0290851	0	0	0	0	0	0	0.0149216	0	0.0286032	0	0	0.035999	0	0	0	0	0	0	0	0	0	0	0	0.0395257	0	0	0	0	0	0	0
	97.028	0.797376	0.221042	0.352359	0.3402	0.249086	0.454918	0.1925	0.289068	0.145923	0.569785	0.161425	0.156884	0.376213	0.290621	0.466101	0.129251	0.268786	0.252872	0.229609	0.37677	0.896774	0.225923	0.117347	0.196468	0.129421	0.383283	0.207937	0.218628	0.430548	0.124343	0.575592	0.304612	0.160959	0.376714	0.231027	0.262355	0.215454	0.316813	0.122451	0.0787232	0.545455	0.337916	0.132161	0.259383	0.0970887	0.200407	0.160239	0.338722
	97.047	0.0542815	0	0.0263742	0.018468	0.0205239	0.0245165	0.055887	0	0	0	0.0366119	0	0	0	0	0	0.015044	0.0196488	0	0	0	0.017501	0	0	0.101688	0.0214524	0	0	0.0503986	0.047219	0	0	0	0	0	0	0	0	0.0496737	0	0	0	0	0	0	0	0	0
	97.065	0.262048	0.0652073	0.14875	0.113724	0.0774311	0.16072	0.162693	0.0735651	0.0654997	0.0705448	0.0607424	0.0535473	0.112523	0.180831	0.171539	0.0877629	0.0722112	0.0845754	0.0748047	0.140303	0.174001	0.0493211	0.0545801	0.0547127	0.105386	0.147307	0.0739493	0.0673609	0.174235	0	0.189208	0.207797	0.144683	0	0.0999635	0.138174	0.128494	0.116997	0.109744	0.0705228	0.193676	0.1512	0.058915	0.0860931	0	0.0628142	0.0579914	0.0889572
	97.076	0.271407	0.128204	0.210994	0.129276	0.118479	0.132117	0.183806	0.0969329	0.109443	0.198068	0.0807125	0.151248	0.171626	0.385342	0.294562	0.202652	0.173508	0.14523	0.145454	0.16395	0.214155	0.103415	0.158282	0.13844	0.549114	0.167329	0.0622346	0.179629	0.181435	0.251835	0.187217	0.432124	0.855436	0.419201	0.542024	0.626154	0.153154	0.134087	0.271472	0.336214	0.280633	0.120757	0.229291	0.166667	1.14723	0.166508	0.1755	0.0912381
	97.101	0.965836	0.164676	0.355524	0.3645	0.19591	0.437212	0.219822	0.199059	0.181575	0.234697	0.272093	0.120247	0.259144	0.576937	0.564866	0.130846	0.160469	0.296441	0.199479	0.44771	0.526464	0.160691	0.113254	0.117715	0.27733	0.254569	0.13472	0.200901	0.467987	0.110178	0.571608	0.420318	0.207981	0.33706	0.193263	0.230873	0.297223	0.257657	0.132848	0.157446	0.545455	0.269927	0.13853	0.188742	0.0931259	0.181463	0.154135	0.275995
	97.47	0	0	0.0158245	0	0	0.0231545	0	0	0	0	0	0	0	0	0	0	0	0.0111059	0	0	0	0	0	0	0	0	0	0	0	0	0.0458083	0	0	0	0	0	0	0	0	0	0	0	0	0	0	0	0	0
	97.514	0	0.0276302	0.0105497	0.031104	0.0186581	0	0	0.016444	0.0514048	0	0.0690633	0.0356982	0	0	0	0	0	0.0179402	0	0	0	0.014319	0	0.0182376	0	0	0.0527164	0	0	0	0.0378417	0	0	0	0	0	0	0.0302352	0	0	0	0.0355167	0	0	0	0.0358938	0	0
	97.522	0	0	0.0105497	0.01458	0.010262	0	0	0	0	0	0	0	0	0	0	0	0	0	0	0	0	0.0103415	0	0.0140927	0	0	0	0	0	0	0	0	0	0	0	0	0	0	0	0	0	0	0	0	0	0	0	0
	97.896	0	0	0	0.016524	0.0149265	0	0	0.016444	0	0	0	0	0	0	0	0	0	0	0	0.0315289	0	0.0119325	0	0.0140927	0	0	0	0	0	0	0	0	0	0	0	0	0	0	0	0	0	0	0	0	0	0	0	0
	97.901	0	0	0	0	0.0158594	0	0	0.0155785	0	0	0	0	0	0	0	0	0	0.014523	0	0	0	0.011137	0	0	0	0	0	0	0	0	0	0	0	0	0	0	0	0	0	0	0	0	0	0	0	0	0	0
	97.932	0	0.268566	0.189894	0.512244	0.372229	0.17434	0.101838	0.362633	0.432796	0.107174	0.562491	0.334436	0.201177	0.0968738	0.0779724	0	0.165484	0.259706	0.155843	0.263266	0.0446156	0.250583	0.0927862	0.394595	0	0.151597	0.653097	0.135904	0.154076	0.0739764	0.0756834	0	0	0	0	0	0.120706	0.190613	0.120141	0.123005	0.055336	0.293266	0.0875764	0.332231	0	0.246272	0.0930915	0.312491
	97.945	0.0449226	0.414453	0.188839	0.488916	0.651168	0.359576	0.594886	0.604965	0.575402	0.26183	0.692297	0.473471	0.497828	0.60277	0.176737	1.42495	0.312915	0.374182	0.438439	0.427216	0.160616	0.418434	1.0957	0.56951	0.859724	0.241697	0.523503	0.53416	0.118077	0.73032	0.0975917	0.410872	0.452133	0.229428	0.459832	0.752085	0.848838	0.301038	0.551031	1.19889	0.0592886	0.296311	0.444251	0.236204	0.647919	0.390844	1.17204	0.542867
	97.953	0	0	0.128706	0.284796	0	0	0.30179	0	0	0	0	0	0	0	0.0970323	0	0	0	0	0	0	0	0	0	0	0	0.284083	0.324987	0.112317	0	0	0	0	0	0	0	0	0	0	0	0.0395257	0.299355	0	0	0	0.231316	0	0
	97.968	11.8109	81.1323	65.0947	158.412	138.526	45.707	14.6846	150.518	90.3083	32.7355	86.2118	68.0379	57.3957	20.1777	33.587	2.78288	73.5311	82.8668	54.169	60.6127	15.0845	110.152	16.2731	136.431	4.31711	41.5905	88.6513	18.2867	26.9373	6.17152	19.0264	9.01321	3.43259	1.43605	4.6583	12.1453	38.9155	67.0328	12.5201	27.2989	7.74507	33.2923	16.7749	87.0964	2.83539	44.0677	17.5882	93.2055
	97.991	0.656993	0	0	0.329508	0	0	0.0534031	0	0	0	0	0	0.209133	0.0731935	0.727742	0	0	0	0	0	0.584464	0	0	0	0	0	0.159613	0.105178	0.728619	0	0.673184	0	0.0506389	0.147287	0	0.0717104	0.0739813	0	0	0	0.891305	0.144096	0	0	0	0.107682	0	0
	98.012	0.0692556	0.0243146	0	0.0729001	0	0	0	0.0337534	0.0290189	0.0786846	0	0	0.0352344	0	0.0849032	0	0	0	0	0	0.101129	0	0	0.0306723	0	0	0.0344121	0	0	0	0.0736917	0	0	0	0	0	0	0	0	0	0.096838	0	0	0	0	0.0229322	0	0
	98.022	0.0935887	0.0442084	0.0738477	0.0797041	0.0858273	0.0585673	0.0273225	0.0432736	0.0572086	0.1126	0.0640708	0.063881	0.0511467	0	0.116092	0	0.0822406	0	0.0540256	0.0772457	0.107077	0.0898917	0	0.0513968	0	0.0700779	0.0497877	0.0543615	0.0921574	0.047219	0.0956	0.077924	0	0.11613	0	0	0.0480229	0.0657288	0.0577601	0	0.106719	0.0527677	0.0573227	0.0838855	0	0.0488555	0.0518871	0
	98.03	0	0.0320511	0	0.047628	0	0	0	0	0.029848	0	0.0224664	0	0	0.0710408	0	0	0	0	0	0	0	0	0	0	0	0	0	0	0	0	0	0	0	0	0	0	0	0	0	0	0	0	0	0	0	0	0	0
	98.059	0.230228	0.144782	0.232093	0.15066	0.129674	0.110324	0.280677	0.148861	0.133487	0.164152	0.0782163	0.13058	0.162533	0.118401	0.214857	0.157973	0.147431	0.128999	0.166233	0.499733	0.297437	0.120121	0.371145	0.0969907	0.255144	0.197362	0.0834676	0.107541	0.223194	0.291184	0.189208	0.136957	0.179045	0.303071	0.444282	0.1819	0.755388	0.172209	0.252989	0.129565	0.282609	0.135978	0.189483	0.119206	0.257582	0.220348	0.0778306	0.104924
	98.07	0	0	0	0.033048	0.0326517	0	0	0.0259642	0	0	0.028291	0.0272434	0	0.0818045	0	0.0590405	0	0	0	0.0441404	0	0.0334111	0	0	0	0	0	0	0	0	0	0.077924	0.0524474	0	0	0	0	0	0.0589153	0	0	0.0375462	0	0.0253864	0	0	0	0
	98.083	0.112306	0.0397875	0.0559133	0.044712	0.0597059	0.0503951	0.036016	0.0571211	0.0315062	0.0976774	0.028291	0.0394559	0.0488736	0.154998	0.0952996	0	0.0511496	0.0333176	0.0394803	0.0756693	0.129385	0.0334111	0	0.0248694	0.177491	0.0772287	0.0270903	0.0543615	0.0403188	0.0786983	0.0856417	0.214881	0.354472	0.218098	0.23547	0.209884	0.0480229	0.0486393	0	0.0688828	0.0909092	0	0.074838	0.0485653	0.558755	0.0468614	0.0579914	0.0376357
	98.096	0.0917169	0.0552604	0.426207	0.0806761	0.0904918	0.091256	0.222306	0.0856817	0.2421	0.23741	0.232152	0.174733	0.0761518	0.180831	0.278968	0.149995	0.14342	0.106787	0.103895	0.110351	0.175488	0.0628446	0.17875	0.0712923	0.236655	0.097251	0.11788	0.157176	0.0921574	0.543018	0.149375	0.136957	0.200747	0.274747	0.295448	0.258857	0.107727	0.172209	0.371975	0.180407	0.167984	0.158303	0.208591	0.105961	0.190215	0.127623	0.129718	0.0832548
	98.123	0	0	0.0189894	0	0.0130607	0	0	0	0	0	0	0	0	0	0	0	0.0140411	0.0128145	0	0	0	0	0	0	0	0	0	0	0	0	0	0	0	0	0	0	0	0	0	0	0	0	0	0	0	0	0	0
	98.145	0	0	0.00949471	0	0.010262	0	0	0	0	0	0	0	0	0	0	0	0	0	0	0	0	0.0103415	0	0	0	0	0	0	0	0	0	0	0	0	0	0	0	0	0	0	0	0	0	0	0	0	0	0
	98.169	0	0	0	0	0.010262	0	0	0	0	0	0	0	0	0	0	0	0	0	0	0	0	0	0	0	0	0	0	0	0	0	0	0	0	0	0	0	0	0	0	0	0	0	0	0	0	0	0	0
	98.176	0	0	0	0	0	0	0	0	0	0	0	0	0	0	0	0	0	0	0	0	0	0.00954602	0	0	0	0	0	0	0	0	0	0	0	0	0	0	0	0	0	0	0	0	0	0	0	0	0	0
	98.187	0	0	0	0	0	0	0	0	0	0	0	0	0	0	0	0	0	0.0102516	0	0	0	0.00954602	0	0.0132637	0	0	0	0	0	0	0	0	0	0	0	0	0	0	0	0	0	0	0	0	0	0	0	0
	98.256	0	0	0	0	0	0	0	0	0	0	0	0	0	0	0	0	0	0.0102516	0	0	0	0	0	0	0	0	0	0	0	0	0	0	0	0	0	0	0	0	0	0	0	0	0	0	0	0	0	0
	98.357	0	0	0	0	0	0	0	0	0	0	0	0	0	0	0	0	0	0	0	0	0	0.0103415	0	0	0	0	0	0	0	0	0	0	0	0	0	0	0	0	0	0	0	0	0	0	0	0	0	0
	98.47	0.0542815	0.0176833	0.0411437	0.0243	0.0177252	0	0	0	0	0.0406989	0	0	0	0	0.067576	0	0.0280821	0.0615094	0	0	0.0416412	0.0238651	0	0.0140927	0	0.0228826	0	0	0.0388789	0	0.0517833	0	0	0	0	0	0	0	0	0	0.118577	0	0	0.0485653	0	0	0	0.0250905
	98.512	0	0.164676	0.204664	0.455868	0.297597	0.257424	0.149032	0.281278	0.776047	0.0719014	0.986856	0.588081	0.155713	0	0.0935668	0	0.0842464	0.221263	0.114285	0.247502	0.0282565	0.202057	0.107796	0.281024	0	0.150167	1.06897	0.294261	0.141116	0.0598107	0.053775	0	0.085001	0	0	0.106691	0.136281	0.235309	0.165194	0.098404	0.0494072	0.542898	0.151268	0.228478	0	0.426738	0.151083	0.309069
	98.526	0	0	0.0221543	0.015552	0.0111949	0.0326887	0	0	0	0	0	0	0	0	0	0	0.0160469	0.0153773	0	0	0.0356925	0	0	0.0140927	0	0	0	0	0.0201594	0	0	0	0	0	0	0	0	0.0302352	0	0	0.0256917	0	0	0	0	0	0	0
	98.834	0	0	0.0116046	0	0	0	0	0	0	0	0	0	0	0	0	0	0	0	0	0	0	0	0	0	0	0	0	0	0	0	0	0	0	0	0	0	0	0	0	0	0	0	0	0	0	0	0	0
	98.855	0	0	0.0126596	0	0	0	0	0	0	0	0	0	0	0	0	0	0	0	0	0	0	0	0	0	0	0	0	0	0	0	0	0	0	0	0	0	0	0	0	0	0	0	0	0	0	0	0	0
	98.894	0	0.0397875	0.0147695	0.033048	0.049444	0.0245165	0	0.0372153	0.022386	0	0.0332835	0.0281828	0	0	0	0	0.0290851	0.014523	0	0	0	0.0294336	0	0.0315013	0	0	0	0	0	0	0.0318667	0	0	0	0	0	0	0	0	0	0	0	0	0.0353202	0	0.0239292	0.0457827	0.0353548
	98.919	21.2839	19.4141	10.2606	10.762	10.5269	12.8262	12.0641	13.0894	13.1812	16.4681	12.3274	16.4531	16.9375	11.8014	21.4476	9.09223	14.358	11.3553	18.6347	19.4502	13.2077	10.5802	14.8417	12.5541	16.0556	15.0153	8.66159	18.1697	15.3024	19.4778	20.6715	14.22	17.7869	14.2132	22.0897	13.4168	11.5034	17.0159	19.8186	11.6084	23.1008	11.8372	24.8605	15.8047	19.2156	15.8471	12.8939	12.9478
	98.937	0	0	0	0.217728	0	0	0.101838	0.203386	0.201474	0	0.160593	0.151248	0	0	0	0	0	0	0	0	0	0	0	0	0	0	0.218919	0.0992688	0	0.144805	0	0	0	0	0	0.0944479	0.1246	0	0.124762	0.173847	0	0.12989	0	0	0.105014	0.0937228	0	0
	98.961	0.924657	6.27427	3.37168	7.60494	6.88391	3.69791	6.90763	6.91166	6.16941	2.86792	6.97206	5.89396	4.62821	7.22463	2.41541	6.83753	3.75498	4.03997	5.64879	5.03674	1.53775	5.2694	7.40107	6.75122	4.97346	3.88861	6.46874	4.83226	2.08218	7.13951	1.5296	5.0202	2.5645	4.25432	3.40542	4.1732	8.96601	5.01905	5.48836	8.93836	0.976285	5.07787	4.4043	5.0828	3.95686	5.10191	8.96273	5.21768
	98.97	1.29714	3.66708	2.88639	5.47334	5.63475	2.2419	0	5.0734	3.731	1.55741	3.46814	2.69897	2.19817	0	1.69113	0	3.23145	3.6692	2.04466	2.84863	1.56303	4.65369	0	5.45884	0	2.03798	3.21277	0	1.59259	0	1.44595	0	0	0	0	0	0	2.94728	0	0	1.80237	0	0	4.05962	0	1.74085	0	4.14335
	98.985	1.1605	0.460872	1.54658	0.831061	0	0.640154	0.199951	0.548709	0	0.668819	0	0	0.558068	0.609228	0.745069	0.169143	0	1.27888	0.462335	0.715705	1.99134	1.0612	0.189666	0	0	0	0.435642	0	1.40828	0	0	0.668258	0.294791	0.529666	0	0.190645	0.424419	0.708556	0.227575	0	0	0.241513	0	0.688744	0.23975	0	0	0.8143
	98.995	4.45669	3.59856	4.13547	3.03361	2.65785	2.47753	2.41432	3.32947	2.02469	2.54775	2.50874	3.07004	3.5314	1.5263	2.86765	1.83823	3.61257	3.62393	4.58283	4.37148	4.24443	3.40475	3.3021	3.41623	4.58704	3.07771	2.29755	3.8443	3.95413	3.81372	4.55494	4.72503	3.19025	3.09019	4.13182	2.81944	2.93978	3.16681	3.51759	4.85623	4.61858	1.71292	4.04444	3.75719	3.43575	3.25238	2.87668	2.82382
	99.013	0	0	0	0	0	0	0	0	0.118563	0	0.130638	0	0	0	0	0	0	0	0	0	0	0	0	0	0	0	0.0805389	0	0	0	0	0	0	0	0	0	0	0	0	0	0	0	0	0	0	0.0668024	0	0
	99.03	0.0786145	0.0552604	0.149805	0.03888	0.0820957	0.10079	0.0335322	0.0398117	0.0315062	0.135663	0.0199701	0.0244251	0.0579663	0	0.161143	0	0.132387	0.11533	0.0540256	0.056752	0.243899	0.0906872	0	0.0580286	0	0.0757986	0.0402694	0	0.149756	0	0.129458	0	0	0.158617	0	0	0.0350438	0.0749308	0	0	0.36166	0.0355167	0	0.132451	0	0.0249263	0	0.110626
	99.044	0.320073	0.0729438	0.175125	0.15066	0.0960892	0.144375	0.0745159	0.12809	0.0737908	0.118027	0.0807125	0.057305	0.173899	0.170067	0.218323	0.0781887	0.105308	0.0999527	0.120519	0.148186	0.294463	0.0771637	0.0586736	0.0953327	0	0.155888	0.081271	0.0673609	0.158395	0.0786983	0.242983	0.167655	0.126597	0.161449	0.0777494	0.134676	0.0908542	0.106481	0.11552	0.0574023	0.243083	0.103506	0.042992	0.101546	0.0852003	0.0817582	0.0488349	0.110626
	99.061	0	0	0.0284841	0.015552	0.0139936	0	0	0	0	0	0	0	0	0	0.0329217	0	0.015044	0.0136687	0	0	0	0.0119325	0	0.0140927	0	0.035754	0	0	0.0259193	0	0.0338583	0	0.0434048	0	0	0	0.0428313	0.0262915	0.0358113	0	0	0	0	0	0	0	0	0
	99.08	0.282638	0.0641021	0.106552	0.0981721	0.0625046	0.16753	0.126677	0.0926055	0.0596959	0.0664749	0.0640708	0.0403953	0.111386	0.189442	0.110894	0.0893586	0.0571672	0.0743238	0.0509087	0.138727	0.139796	0.0509121	0.103702	0.0605156	0.112781	0.112983	0.0388051	0.0531797	0.119517	0.113326	0.153358	0.304612	0.144683	0.226595	0.175491	0.16266	0.149261	0.0985932	0.110899	0.0885636	0.132411	0.121772	0.0780226	0.0673292	0	0.0548378	0.085461	0.0923786
	99.091	0.123537	0.0563657	0.0854524	0.036936	0.049444	0.0721876	0.0571289	0.0441391	0.0530631	0.104461	0.0232985	0.13152	0.0568297	0.389648	0.110894	0.100528	0.0591731	0.0529664	0.0716878	0.0961631	0.10559	0.0342066	0.0559446	0.0364751	0.515834	0.0715081	0.0307512	0.107541	0.119517	0.212485	0.0796667	0.401427	1.03629	0.382379	0.602002	0.606915	0.0726834	0.0736162	0.121296	0.160726	0.130435	0.0446496	0.0987225	0.0441503	1.35924	0.103693	0.184657	0.0524619
	99.098	0	0	0	0	0	0	0	0	0	0	0	0	0	0	0	0	0	0	0	0	0	0	0	0	0	0	0	0	0	0	0.03585	0	0	0	0	0	0	0	0	0	0	0	0	0	0	0	0	0
	99.099	0	0	0	0	0	0	0	0	0.0232151	0	0	0	0	0	0	0	0	0	0	0	0	0	0	0	0	0	0	0	0	0	0	0	0	0	0	0	0	0	0	0	0	0	0	0	0	0	0	0
	99.102	0	0	0	0	0	0	0	0	0	0	0	0	0	0	0	0	0	0	0	0	0	0	0	0	0	0	0	0	0	0	0	0	0	0	0	0	0	0	0	0	0	0	0	0	0	0	0	0
	99.116	0.0861016	0.0254198	0.0348139	0.039852	0.0233226	0.0531192	0	0.0259642	0.0257024	0	0.0249626	0	0.0375076	0.0731935	0.0745069	0	0.0250733	0.0333176	0	0.0362582	0.0669234	0.0167055	0	0.0174086	0	0.044335	0	0	0.0287992	0	0.041825	0.0732014	0	0	0	0	0	0.0315498	0	0	0.0750989	0.0395757	0	0.0397353	0	0	0	0.0273714
	99.422	0	0	0	0	0.0121278	0	0	0	0	0	0	0	0	0	0	0	0	0	0	0	0	0	0	0	0	0	0	0	0	0	0	0	0	0	0	0	0	0	0	0	0	0	0	0	0	0	0	0
	99.512	0.140383	0.353667	0.321765	0.659017	0.572804	0.538002	1.16617	0.42235	0.7918	0.198068	1.05592	0.757177	0.362574	0.587701	0.195797	0.710081	0.15044	0.227243	0.455062	0.51865	0.0743593	0.301495	0.622213	0.434386	0.754338	0.317496	0.825157	1.17232	0.270712	0.791705	0.151367	0.316419	0.723413	0.155784	0.573124	0.720602	0.681407	0.399631	0.627275	0.724909	0.106719	0.89908	0.700611	0.225166	0.705379	0.839517	1.16441	0.488124
	99.534	0	0	0.0369239	0	0.0345175	0	0	0.016444	0	0	0	0	0	0	0	0	0.0280821	0.0213574	0	0.0299524	0.0312309	0.0230696	0	0.0124347	0	0.0257429	0	0	0.0417588	0	0	0	0	0	0	0	0	0.0249769	0	0	0.0454546	0.0284134	0	0	0	0.0259233	0	0
	99.548	0	0	0	0	0	0	0	0	0	0	0	0	0	0	0	0	0	0.0102516	0	0	0	0	0	0	0	0	0	0	0	0	0	0	0	0	0	0	0	0	0	0	0	0	0	0	0	0	0	0
	99.567	0	0	0.00949471	0	0	0	0	0	0	0	0	0	0	0	0	0	0	0	0	0	0	0	0	0	0	0	0	0	0	0	0	0	0	0	0	0	0	0	0	0	0	0	0	0	0	0	0	0
	99.599	0	0	0.00949471	0	0.0139936	0	0	0	0	0	0	0	0	0	0	0	0	0.0102516	0	0	0	0.0119325	0	0	0	0	0	0	0	0	0	0	0	0	0	0	0	0	0	0	0	0	0	0	0	0	0	0
	99.626	0	0	0	0	0.0158594	0	0	0	0	0	0	0	0	0	0	0	0	0.0128145	0	0	0	0.0135235	0	0.0174086	0	0	0	0	0	0	0	0	0	0	0	0	0	0	0	0	0	0	0	0	0	0	0	0
	99.654	0	0	0	0	0.0139936	0	0	0	0	0	0	0	0	0	0	0	0	0	0	0	0	0.0103415	0	0.0132637	0	0	0	0	0	0	0	0	0	0	0	0	0	0	0	0	0	0	0	0	0	0	0	0
	99.668	0	0	0	0	0.0158594	0	0	0	0	0	0	0	0	0	0	0	0.0160469	0.014523	0	0	0	0.014319	0	0	0	0	0	0	0	0	0	0	0	0	0	0	0	0	0	0	0	0	0	0	0	0	0	0
	99.681	0	0	0	0	0.0111949	0	0	0	0	0	0	0	0	0	0	0	0	0	0	0	0	0.0167055	0	0	0	0	0	0	0	0	0	0	0	0	0	0	0	0	0	0	0	0	0	0	0	0	0	0
	99.691	0	0	0	0	0.0130607	0	0	0	0	0	0	0	0	0	0	0	0	0.0205031	0	0	0	0.014319	0	0	0	0	0	0	0	0	0	0	0	0	0	0	0	0	0	0	0	0	0	0	0	0	0	0
	99.722	0	0	0.0105497	0	0.0177252	0	0	0	0	0	0	0	0	0	0	0	0	0.0111059	0	0	0	0.0167055	0	0.0165796	0	0	0	0	0	0	0	0	0	0	0	0	0	0	0	0	0	0	0	0	0	0	0	0
	99.733	0	0	0.0126596	0	0.0121278	0	0	0	0	0	0	0	0	0	0	0	0	0.0136687	0	0	0	0.012728	0	0.0174086	0	0	0	0	0	0	0	0	0	0	0	0	0	0	0	0	0	0	0	0	0	0	0	0
	99.751	0	0	0	0	0.0158594	0	0	0	0	0	0	0	0	0	0	0	0	0	0	0	0	0.0103415	0	0.0149216	0	0	0	0	0	0	0	0	0	0	0	0	0	0	0	0	0	0	0	0	0	0	0	0
	99.764	0	0	0	0	0.0158594	0	0	0	0	0	0	0	0	0	0	0	0	0.0119602	0	0	0	0.0119325	0	0.0165796	0	0	0	0	0	0	0	0	0	0	0	0	0	0	0	0	0	0	0	0	0	0	0	0
	99.774	0	0	0	0	0.0139936	0	0	0	0	0	0	0	0	0	0	0	0	0	0	0	0	0	0	0	0	0	0	0	0	0	0	0	0	0	0	0	0	0	0	0	0	0	0	0	0	0	0	0
	99.784	0	0	0.0116046	0.025272	0.0111949	0	0	0	0	0	0	0	0	0	0	0	0	0	0	0	0	0.01591	0	0	0	0	0	0	0	0	0	0	0	0	0	0	0	0	0	0	0	0	0	0	0	0	0	0
	99.792	0	0	0.00949471	0	0.0158594	0	0	0	0	0	0	0	0	0	0	0	0	0.0111059	0	0	0	0.0135235	0	0.0165796	0	0	0	0	0	0	0	0	0	0	0	0	0	0	0	0	0	0	0	0	0	0	0	0
	99.816	0	0	0	0	0.0205239	0	0	0.016444	0	0	0	0	0	0	0	0	0	0.0119602	0	0	0	0.0119325	0	0.0124347	0	0	0	0	0	0	0	0	0	0	0	0	0	0	0	0	0	0	0	0	0	0	0	0
	99.822	0	0	0	0	0.0121278	0	0	0	0	0	0	0	0	0	0	0	0.0130381	0	0	0	0	0.00954602	0	0.0140927	0	0	0	0	0	0	0	0	0	0	0	0	0	0	0	0	0	0	0	0	0	0	0	0
	99.838	0	0	0	0.01458	0	0	0	0.016444	0	0	0	0	0	0	0	0	0.0140411	0.0136687	0	0	0	0	0	0.0149216	0	0	0	0	0	0	0	0	0	0	0	0	0	0	0	0	0	0	0	0	0	0	0	0
	99.844	0	0	0	0.01458	0.0158594	0	0	0	0	0	0	0	0	0	0	0	0	0.0128145	0	0	0	0.0119325	0	0.0132637	0	0	0	0	0	0	0	0	0	0	0	0	0	0	0	0	0	0	0	0	0	0	0	0
	99.853	0	0	0	0	0	0	0	0	0	0	0	0	0	0	0	0	0	0	0	0	0	0.0119325	0	0	0	0	0	0	0	0	0	0	0	0	0	0	0	0	0	0	0	0	0	0	0	0	0	0
	99.868	0	0.0187886	0	0	0.0111949	0	0	0	0	0	0	0	0	0	0	0	0	0.0111059	0	0	0	0.012728	0	0.0124347	0	0	0	0	0	0	0	0	0	0	0	0	0	0	0	0	0	0	0	0	0	0	0	0
	99.896	0	0	0.0105497	0.015552	0.019591	0	0	0	0	0	0	0	0	0	0	0	0	0.0119602	0	0	0	0.0103415	0	0	0	0	0	0	0	0	0	0	0	0	0	0	0	0	0	0	0	0	0	0	0	0	0	0
	99.901	0	0	0	0	0.0167923	0	0	0	0	0	0	0	0	0	0	0	0	0	0	0	0	0	0	0	0	0	0	0	0	0	0	0	0	0	0	0	0	0	0	0	0	0	0	0	0	0	0	0
	99.91	0	0	0	0	0	0	0	0	0	0	0	0	0	0	0	0	0	0	0	0	0	0.011137	0	0	0	0	0	0	0	0	0	0	0	0	0	0	0	0	0	0	0	0	0	0	0	0	0	0
	99.925	0	0.110521	0.0590782	0.129276	0.1446	0.0749117	0.18629	0.170498	0.138461	0.0651183	0.184723	0.139035	0.115933	0.14854	0.0294562	0.338286	0.07522	0.11533	0.112207	0.108775	0.0535387	0.103415	0.23333	0.183205	0.17934	0.0672176	0.199151	0.150085	0.0460787	0.232947	0	0.122789	0.0958522	0.101968	0.0844136	0.173154	0.199879	0.0985932	0.243748	0.305052	0	0.154244	0.103499	0.128036	0.231824	0.0817582	0.285379	0.159667
	99.934	0	0.175728	0.182509	0.353808	0.35637	0.103514	0	0.295126	0.129341	0.0691882	0.1556	0.0939426	0.105703	0	0.0745069	0	0.165484	0.160608	0.0737657	0.127692	0.04759	0.229105	0	0.342369	0	0.0657874	0.153756	0.072088	0.0619182	0	0.053775	0	0	0	0	0	0	0.131458	0	0	0.0256917	0.123801	0	0.2351	0	0.057829	0	0.226955
	99.947	0.0524097	0.569183	0.429372	0.676513	0.713672	0.336422	0.424741	0.755557	0.716351	0.212991	0.744719	0.684842	0.385305	0.299232	0.200995	0.502642	0.371085	0.500618	0.340777	0.49185	0.10559	0.486052	0.489857	0.743595	0.358681	0.271731	1.05799	0.34035	0.289432	0.413953	0.145392	0.207797	0.204364	0.161449	0.139949	0.318324	0.438696	0.596817	0.456305	0.567463	0.0869566	0.569282	0.261137	0.801328	0.386373	0.364921	0.599753	0.616998
	99.969	2.2218	13.3907	5.35607	17.1101	13.0812	7.31002	11.4891	14.2059	13.546	6.41686	15.4985	11.8199	10.6908	17.9948	4.86374	14.2495	8.62423	8.52674	14.2617	10.4376	3.39227	11.7337	16.5132	15.1496	11.5517	7.32529	8.16298	8.70138	2.90872	9.26594	2.7485	9.09822	5.26102	5.02758	8.02596	9.1422	17.0637	8.72352	6.2947	16.4958	1.2668	4.79983	8.03473	7.95588	5.28242	11.4461	18.2932	10.5209
	99.979	3.5414	3.53446	4.47939	0.0486	3.59915	2.62736	0.0310483	2.65527	0.0356517	4.34257	0	0.0413347	2.36753	0	4.07536	0	5.80899	3.80931	2.9392	0.0882808	3.78638	4.74596	0.0723187	0.117715	0	3.50676	1.427	0.0626339	4.30404	0.045645	3.95346	0.0897307	0.0488304	2.14982	0	0.0437259	0.0558104	2.95122	0.0542945	0.073803	9.39131	0.92039	0.0525458	4.79472	0.0653863	2.59532	0.0427305	3.03253
	100.013	0	0.0364719	0	0.0797041	0	0.0735496	0.127919	0.0519283	0.0812528	0	0.0973543	0.0629415	0.0591029	0	0.0519816	0.0734017	0	0	0.0467529	0.0614813	0.0416412	0	0.0518511	0.0306723	0.0684081	0.0557763	0.0878606	0.122904	0.0647981	0.0771243	0	0	0.0976607	0	0	0.0734594	0.0519167	0.0473247	0.0531393	0.0721629	0	0.0821958	0.0541381	0.0695367	0.0772747	0.0697936	0.0976698	0
	100.023	0.0505379	0.0342615	0.0548583	0.02916	0.0597059	0.0544812	0	0.0216368	0.0389682	0.0664749	0	0	0.0329612	0	0	0	0.0481408	0	0	0.042564	0.0624618	0.0373886	0	0.0232114	0	0.044335	0.0285547	0.0508162	0.0777578	0	0.0438167	0	0	0	0	0	0	0.0460101	0	0	0	0.0405905	0	0.0496691	0	0.0358938	0	0
	100.038	0	0	0	0.015552	0.0242555	0.0367748	0	0.0216368	0	0	0	0	0	0.0818045	0.0537143	0	0.0481408	0.0435691	0.0425971	0	0	0.0318201	0	0.0265274	0.070257	0.0300334	0	0	0.0259193	0	0.0458083	0	0.13564	0	0.0688637	0.0909498	0.0415334	0.0368081	0	0	0.110672	0	0.0334383	0.0220751	0.0951073	0	0.0442566	0.0285119
	100.049	0	0	0.031649	0.021384	0.0233226	0.0217925	0	0	0	0	0.019138	0	0	0	0.0346544	0	0.0330968	0.0239203	0.0311686	0	0.0297437	0.0103415	0	0.0149216	0	0	0	0	0.0331191	0	0	0	0	0	0	0	0	0	0.0427425	0	0.0375494	0	0	0.0253864	0	0.0229322	0	0
	100.075	0.720633	0.249777	0.414602	0.310068	0.237891	0.439936	0.527821	0.233677	0.28853	0.354081	0.328675	0.290283	0.469413	0.413328	0.959926	0.563278	0.228669	0.322924	0.277401	0.512344	0.626106	0.361953	0.323387	0.221338	0.867119	0.716511	0.263582	0.392348	0.741579	0.379326	1.73673	0.630476	0.598624	0.402206	0.633102	0.456498	0.360821	0.411462	0.477098	0.285371	0.586957	0.542898	0.635327	0.664462	0.552811	0.375888	0.900393	0.419695
	100.086	0	0	0	0	0	0	0	0	0	0	0	0	0	0.157151	0	0	0	0	0	0	0	0	0	0	0	0	0	0	0	0	0	0	0.0596816	0	0	0	0	0	0	0	0	0	0	0	0.0911445	0.0229322	0	0.0273714
	100.112	0.615814	0.375771	0.247917	0.39366	0.221099	0.26832	0.274467	0.306377	0.190695	0.36222	0.196373	0.210431	0.301198	0.488674	0.412387	0.376582	0.29386	0.181965	0.442594	0.490274	0.330155	0.236264	0.165105	0.228799	0.610127	0.238837	0.174257	0.254081	0.282232	0.363586	0.354517	0.729652	0.595007	0.439028	0.33099	0.316575	0.519167	0.316813	0.514065	0.319813	0.496048	0.562178	0.307313	0.214129	0.511202	0.183457	0.338792	0.205286
	100.124	0	0	0.0200444	0	0	0	0	0	0	0	0	0	0	0	0	0	0	0	0	0	0	0	0	0	0	0	0	0	0.0244793	0	0	0	0	0	0	0	0	0	0	0	0.0335969	0	0	0	0	0	0	0
	100.51	0.0524097	0.152519	0.141366	0.295488	0.229495	0.220649	0.573773	0.197328	0.371441	0.100391	0.53004	0.301556	0.197767	0.238955	0.0970323	0.295202	0.045132	0.0931183	0.175583	0.28376	0.0698978	0.120916	0.290639	0.179889	0.356832	0.161608	0.362425	0.582613	0.123836	0.325811	0.0956	0.0873694	0.374366	0	0.246577	0.309579	0.308904	0.16958	0.277248	0.318173	0.041502	0.434318	0.307313	0.0871968	0.285322	0.402809	0.521923	0.256607
	100.893	0	0	0	0.016524	0	0	0	0	0	0	0	0	0	0	0	0	0	0	0	0	0	0.0103415	0	0.0174086	0	0	0	0	0	0	0	0	0	0	0	0	0	0	0	0	0	0	0	0	0	0	0	0
	100.917	1.38137	1.1881	0.704718	0.743581	0.634376	0.873062	0.750127	1.02039	0.824136	1.0229	0.776338	1.03619	1.0218	0.693186	1.32726	0.619127	0.855502	0.779973	1.15324	1.16657	0.797132	0.761295	0.942872	0.841415	0.935528	0.911013	0.595256	1.17232	1.02093	1.33158	1.49773	0.949256	1.07608	0.957364	1.42392	0.846533	0.863115	1.07532	1.39548	0.75607	1.64625	0.841238	1.80248	0.970203	1.4702	0.96016	0.856136	0.853077
	100.932	0.220869	1.76281	1.22693	2.7148	2.40596	1.05966	1.0544	2.55141	2.10843	0.716301	1.95457	1.51717	1.17865	0.957974	0.743336	1.29251	1.39909	1.58301	1.16675	1.36205	0.440207	1.96489	1.37269	2.58725	0.905946	0.853806	1.96002	0.961962	0.750219	1.29223	0.493933	0.526578	0.613092	0.405039	0.444282	0.844784	1.30311	1.50519	1.26148	1.51542	0.227273	1.15277	0.742011	1.95365	0.998627	0.99406	1.48336	1.91258
	100.957	0.434252	2.44914	1.23642	2.95391	2.65878	1.49823	2.85893	2.94001	2.49977	1.17891	2.72592	2.35232	1.88902	2.91482	0.977254	2.79245	1.46228	1.6599	2.42596	2.04465	0.715337	2.21309	3.16701	2.79118	2.17797	1.4559	2.69146	1.99365	0.895654	2.60964	0.615425	1.86073	1.01097	1.82976	1.26843	1.7193	3.47063	2.00078	2.31502	3.38838	0.426878	2.16449	1.89165	2.16116	1.83478	1.91733	3.61836	2.23647
	100.965	0	0	0	1.07309	0	0	0	0.83518	0.744541	0	0	0	0	0	0	0	0	0	0	0	0	0	0	0.920168	0	0	0	0	0	0	0	0	0	0	0	0	0	0	0	0	0	0	0	0	0	0	0	0
	100.98	0.518481	0.450925	0.599222	0.275076	0.479513	0.358214	0.325386	0.356574	0.278581	0.610484	0.198869	0.202916	0.31711	0.486522	0.521548	0.349456	0.86854	0.520267	0.441555	0.260113	0.563644	0.613332	0.428454	0.419464	0	0.497696	0.210865	0.207992	0.724299	0.248687	0.63335	0	0	0.317233	0.175491	0	0	0.35625	0.184832	0	1.39131	0.160332	0	0.753866	0	0.3719	0	0.379779
	100.992	0.907811	0.429926	0.759577	0.469476	0.408612	0.923457	0.232241	0.388597	0.255366	0.443618	0.279581	0.306253	0.496692	0.200206	0.701751	0.183504	0.619813	0.633034	0.494542	0.479239	0.974107	0.567193	0.27563	0.356462	0.445577	0.566344	0.32362	0.4668	1.12893	0.387196	1.20297	0.474628	0	0.356887	0.386526	0.29034	0.271265	0.440383	0	0.464139	1.32411	0.227307	0.363044	0.494483	0.291266	0.43272	0.289957	0.45505
	101.006	0.797376	0.31609	0.569683	0.415044	0.36943	0.52302	0.198709	0.310704	0.259512	0.518233	0.237977	0.291222	0.379623	0.152845	0.57353	0.512216	0.583707	0.703086	0.255583	0.364159	0.85662	0.452641	0.367051	0.317499	0.208922	0.501987	0.268707	0.297806	0.887015	0.20619	0.840484	0.238495	1.66023	0.314401	0.184377	0.916494	0.180411	0.378598	1.4648	0.200088	1.35771	0.802677	0.216553	0.424947	0.844077	0.338	0.193813	0.476719
	101.019	0.190921	0.0906271	0.283786	0.0874801	0	0	0	0.0848162	0	0.145159	0	0.0742147	0.0932007	0	0	0	0.189554	0.2486	0.104934	0	0.456566	0	0	0.103623	0	0.161608	0.098111	0.118177	0.213114	0	0.209125	0.077924	0	0.101968	0	0	0	0.102537	0	0	0.335969	0.0821958	0	0.186535	0	0.105687	0	0.114048
	101.034	0.0467944	0.0320511	0.031649	0.016524	0.0382491	0.0626534	0.0484354	0.0207713	0.0381391	0	0.0349477	0.0479107	0	0	0.0883687	0.0670189	0.015044	0	0.0301297	0.0441404	0.023795	0	0	0.0207245	0	0.0643573	0.0336799	0.0508162	0	0.0802723	0.0796667	0	0.0777669	0.124627	0.12662	0.0629652	0	0.0473247	0.0773985	0	0	0.0355167	0.0652842	0	0	0.0358938	0.0564653	0.0421976
	101.06	0.413662	0.100574	0.226818	0.139968	0.200575	0.34187	0.207403	0.127224	0.126854	0.169579	0.145615	0.153126	0.21709	0.279858	0.296295	0.344669	0	0.134979	0	0.324747	0.37031	0	0.169198	0.0779242	0.386414	0.281742	0.15156	0.244627	0.289432	0.210911	0.306717	0.356561	0.387026	0.495677	0.328769	0.30783	0.285542	0.147232	0.227575	0.190248	0.31423	0.294281	0.224514	0.171082	0.301173	0.170496	0.222809	0.16651
	101.071	1.60224	1.07205	0.909382	0.792181	0.779909	0.809046	1.21958	0.804023	1.06209	1.20062	0.814614	1.4129	1.16842	1.0936	1.90772	1.54303	1.14535	0.793642	1.28103	1.19337	1.3578	0.866301	1.70836	0.8696	1.32194	1.22708	0.863962	1.44058	0.987812	1.70461	1.26272	1.50181	1.22618	2.03369	2.1992	1.29429	1.23562	1.06349	1.18755	1.43342	1.81225	1.13856	1.90598	1.117	1.3533	1.17652	1.27123	1.03213
	101.096	0.679454	0.248672	0.286951	0.431568	0.291999	0.292837	0.444612	0.408503	0.243758	0.337801	0.204694	0.21325	0.37394	0.889086	0.303226	0.315946	0.281824	0.166588	0.347011	0.408299	0.30636	0.191716	0.36978	0.248694	0.256993	0.378993	0.259921	0.285989	0.224634	0.267574	0.533767	0.519494	0.405111	0.586315	0.506482	0.306081	0.388077	0.366767	0.210247	0.221409	0.343874	0.219189	0.219737	0.343268	0.281359	0.275186	0.189235	0.307929
	101.107	0.215254	0.0939428	0.164575	0.0845641	0.110083	0.114411	0.131645	0.10126	0.0837401	0.154656	0.0782163	0.0911243	0.0988837	0	0.150747	0.10372	0.121355	0.117039	0.0862332	0.105622	0.193334	0.123303	0	0.0721213	0.146061	0.127284	0.068092	0.118177	0.226074	0.151101	0.195183	0.221965	0.211598	0.158617	0.122178	0.104942	0.146665	0.101222	0.25992	0.116445	0.306324	0.077122	0.11783	0.167771	0.273434	0.0538408	0.125139	0
	101.135	0	0	0.0126596	0	0	0	0	0	0	0	0	0	0	0	0	0	0	0	0	0	0	0	0	0	0	0	0	0	0	0	0	0	0	0	0	0	0	0	0	0	0	0	0	0	0	0	0	0
	101.487	0	0	0	0	0.010262	0	0	0	0	0	0	0	0	0	0	0	0	0	0	0	0	0	0	0	0	0	0	0	0	0	0	0	0	0	0	0	0	0	0	0	0	0	0	0	0	0	0	0
	101.509	0.0673839	0.0331563	0.0295391	0.0670681	0.0307859	0.0626534	0.0745159	0.031157	0.075449	0	0.0815446	0.057305	0.0591029	0	0.0294562	0.0909542	0.0260763	0.0247746	0.0342855	0.0378346	0.0490772	0.0477301	0.0491221	0.0348172	0.0813502	0.0371842	0.0732172	0.118177	0.0561584	0.0755504	0.041825	0	0.054256	0	0	0.052471	0.0519167	0.0262915	0.0438977	0.0524821	0.0434783	0.0923434	0.0700611	0.0397353	0.0752933	0.0757759	0.100722	0.0433381
	101.523	0.0467944	0	0.0305941	0.01458	0	0	0	0	0	0	0	0	0	0	0.0277235	0	0.0230675	0.0213574	0	0	0.04759	0.011137	0	0.0149216	0	0	0	0	0.035999	0	0	0	0	0	0	0	0	0.0223478	0	0	0	0	0	0	0	0	0	0.026231
	101.917	0	0.0254198	0	0.022356	0.0214568	0.0231545	0.0447096	0.0276951	0.0257024	0	0.0257947	0.0281828	0.0329612	0	0	0	0.0220645	0.0111059	0	0	0.0267694	0.017501	0	0.0198955	0	0.0243127	0.0234295	0	0	0	0	0	0	0	0	0	0	0.0262915	0	0	0.0355732	0	0	0	0	0.0239292	0.0579914	0.0250905
	101.94	0.355637	3.06806	1.50438	3.41658	4.50127	2.58513	5.78865	4.21312	3.93164	1.63067	4.6755	3.87231	3.05403	4.82862	1.2181	10.5619	2.08811	2.4655	2.67946	3.13397	1.06185	2.7946	8.0533	4.1449	6.68551	1.93501	5.80539	3.89512	1.27436	8.24916	0.619408	2.9682	3.4344	2.60868	2.63459	5.48497	5.45904	3.21151	7.28817	10.5686	0.310277	4.06108	3.63999	2.89736	7.68982	2.47767	8.51558	3.90499
	101.964	0.817965	4.97012	1.97912	6.52504	5.22334	2.82213	4.61999	5.5572	5.33864	2.54368	5.86455	4.76007	4.00991	6.93186	2.11045	5.91681	3.2144	3.2805	5.62386	4.17285	1.31319	4.42379	6.23714	5.66525	4.47981	3.05339	3.28379	3.35505	1.07997	3.63271	1.0755	3.87731	2.04726	2.16682	3.16107	3.4456	6.49478	3.4271	2.72397	6.31589	0.488143	1.9382	3.25147	3.07948	2.04481	4.55752	7.16652	4.02474
	101.977	1.75198	1.70313	2.12471	0.838837	1.65218	1.17679	0	1.29388	0.805066	2.10278	0.587454	0.735571	1.17638	0	1.96144	0	2.57252	1.8299	1.56259	1.03257	1.78611	2.14229	0	1.40181	0	1.67758	0.66408	0.735062	2.11674	0	2.14503	0.564359	0	1.09049	0	0	0	1.47627	0	0	4.50791	0.415038	0.386928	2.24394	0	1.52848	0	1.41191
	101.994	0	0	0	0	0	0	0	0	0	0	0	0	0.0284149	0	0	0	0	0	0	0	0	0	0	0	0	0	0	0	0	0	0	0	0	0	0	0	0	0	0	0	0	0	0	0	0	0	0	0
	101.997	0	0	0	0.015552	0	0	0	0	0	0	0	0	0	0	0	0	0	0	0	0	0	0	0	0	0	0	0	0	0	0	0	0	0	0	0	0	0	0	0	0	0	0	0	0	0	0	0	0
	102.009	0.0954605	0.0364719	0.065408	0.037908	0.0503769	0.0422229	0.0298064	0.0363498	0.0431137	0.0678315	0.0316193	0.0300616	0.0488736	0	0.0797051	0	0.0732142	0.0563836	0.044675	0.0441404	0.0966671	0.0548896	0	0.043107	0	0.052916	0.0241617	0.0425438	0.100797	0	0.0956	0	0.0741498	0	0	0	0	0.0512684	0.0554497	0	0.102767	0.0436348	0	0.0662254	0	0.057829	0	0.0695691
	102.021	0.0655121	0.0276302	0.0938921	0.034992	0.0531756	0.0708256	0	0.0337534	0.0273606	0.0746147	0.0291231	0.0272434	0.0750152	0	0.0814378	0	0.060176	0.0640723	0.044675	0.056752	0.171026	0.0612536	0	0.0232114	0	0.0514858	0.0534485	0.103996	0.102237	0	0.0956	0	0	0	0	0	0	0.0460101	0	0	0.258894	0.0679891	0	0.0640179	0	0.0488555	0	0.0672881
	102.037	0	0.0254198	0.033759	0.051516	0.0335846	0.0299647	0.170145	0.0181749	0.0257024	0.0406989	0.0266268	0.0263039	0.0272783	0.129165	0.043318	0.25531	0.0260763	0	0.0363634	0.0315289	0.0356925	0.017501	0.15146	0	0.142363	0.0471953	0.0278225	0	0	0.38877	0	0.0684787	0.238726	0.226595	0.395411	0.153915	0.077875	0	0	0.050842	0	0	0	0.0331127	0.12681	0.0428732	0.193813	0.0342143
	102.055	3.37107	2.53535	2.55302	1.96927	1.8229	2.66413	3.34701	1.47476	2.28917	4.1228	1.81562	2.45378	2.35389	6.16332	5.99348	4.90674	3.18732	1.67271	2.78336	2.5365	2.73494	1.68249	4.47421	1.82707	4.30602	3.57254	2.36565	2.88707	2.59481	4.99419	2.59713	4.6778	5.13804	8.28205	6.52651	6.53964	3.2435	2.38858	2.69162	3.88204	3.67589	2.11578	4.09539	2.12363	4.50373	2.89544	3.19563	1.68448
	102.073	0.0973323	0	0	0	0	0	0.0534031	0.0346189	0.0671579	0	0.047429	0.0601233	0.0568297	0	0	0.0877629	0	0	0.0727268	0.0772457	0	0	0.0818702	0	0.0813502	0	0.0629668	0.0649974	0	0.127491	0	0.113344	0.085001	0	0.117735	0.0839537	0.046725	0.0801891	0.0485185	0.0787232	0	0.0710334	0.122607	0	0	0.0677995	0.0778306	0
	102.091	1.92418	0.723912	0.735313	0.686233	0.679155	0.930267	1.03453	0.591983	0.700598	0.701378	0.739726	0.925335	1.06044	1.14311	0.972055	1.58931	0.546599	0.559564	0.835319	0.87335	0.926517	0.520258	1.29764	0.437702	1.35337	0.829494	0.68092	1.07187	0.910054	1.41657	1.20098	1.60571	1.63672	1.59183	2.55907	1.812	1.0578	0.895226	1.6993	1.12181	1.1087	1.05028	1.83592	0.583888	2.23304	0.969134	1.02095	0.57366
	102.109	0	0	0	0	0	0	0	0	0	0	0	0	0	0	0.0450507	0	0	0.023066	0	0	0	0.0310246	0	0	0	0	0	0	0	0	0.0497917	0	0	0	0	0	0	0	0	0	0	0	0	0	0	0	0	0
	102.128	0.355637	0.160255	0.198334	0.480168	0.191246	0.202943	1.11526	0.217233	0.261999	0.260473	0.371943	0.316587	0.171626	0.262636	0.31882	1.16485	0.17451	0.176839	0.167272	0.198632	0.288514	0.1591	0.353406	0.104452	0.778374	0.235977	0.224045	0.465618	0.305271	0.434415	0.408292	0.717846	2.8412	0.320066	0.382083	1.00045	0.924117	0.230051	2.68122	0.49202	0.33004	2.57648	0.342344	0.470201	1.23838	0.331021	0.532605	0.187038
	102.141	0	0	0	0	0	0	0	0	0	0	0	0	0	0	0	0	0	0	0	0	0	0	0	0	0	0	0	0	0.0244793	0	0	0	0	0	0	0	0	0	0	0	0	0	0	0	0	0	0	0
	102.503	0.0636403	0	0	0.0592921	0.0223897	0.0231545	0	0	0	0	0.0332835	0	0.0261417	0	0.0242581	0	0.0160469	0.0102516	0	0	0	0.00875052	0	0	0	0	0	0	0.0215994	0	0	0	0	0	0	0	0	0	0.0358113	0	0	0	0	0	0	0.0239292	0.0412044	0
	102.525	0	0	0.0179345	0	0	0	0	0	0	0	0	0	0	0	0	0	0	0.0111059	0	0	0	0	0	0	0	0	0	0	0	0	0	0	0	0	0	0	0	0.0289207	0	0	0	0	0	0	0	0	0	0
	102.904	0.0879734	0.533816	0.239478	0.585145	0.81256	0.454918	1.00845	0.906149	0.704744	0.282179	0.83292	0.760935	0.609215	0.742699	0.258175	1.71537	0.396159	0.463029	0.570386	0.701517	0.203745	0.609354	1.38361	0.80494	1.07234	0.330367	0.907161	0.83433	0.263512	1.27963	0.121492	0.606863	0.632986	0.515504	0.473161	1.00569	1.124	0.508741	1.05816	1.65483	0.0474309	0.653507	0.681503	0.467993	1.31367	0.518467	1.39485	0.658055
	102.93	0	0	0	0	0	0.0313267	0	0.0597176	0.0464302	0	0.0748879	0.0666992	0.036371	0	0	0	0.0641878	0	0	0	0.0832825	0	0	0.0721213	0	0.0314636	0	0.0614521	0	0	0	0	0	0	0	0	0	0	0	0.109884	0.0237154	0	0	0.0584991	0	0	0	0
	102.948	0.204023	1.68323	0.97057	1.96344	2.66158	1.33751	3.41035	2.50035	2.2046	0.854677	2.51623	2.57027	1.68784	2.55747	0.686157	5.22109	1.21355	1.55311	1.56674	1.92168	0.627593	1.71987	4.36095	2.38249	3.23552	0.952488	3.62425	2.01846	0.817897	4.37405	0.438167	1.47347	1.87364	1.39922	1.33507	2.99085	3.11111	1.79308	3.75787	5.32365	0.179842	2.45065	2.20056	1.7914	4.29766	1.30713	4.87128	2.43834
	102.954	0	0	0	0	0	0	0	0	0	0	0	0	0	0	0	0	0	0	0	0	0	0	0	0	0	0	0	0	0	0	0	0	0	0	0	0	0	0	0	0	0	0	0	0	0	0	0	0
	102.967	1.34955	0.386823	1.01593	0.886465	0.625046	0.946611	0.276951	0.508897	0.402118	0.525016	0.384425	0.336315	0.429633	0.434856	0.89235	0.272863	0.807362	1.06787	0.319998	0.42091	1.18678	0.95858	0.364322	0.514797	0.288424	0.590657	0.511056	0.395893	1.12029	0.251835	1.38222	0.238495	0.157342	0.2096	0.206591	0.227374	0.446484	0.502168	0.201005	0.423137	1.82609	0.307473	0.224514	0.567331	0.162475	0.316065	0.457827	0.831407
	103.006	0	0.05305	0.123431	0.0690121	0.0606388	0.0789978	0	0	0	0	0	0	0	0	0	0	0.114334	0.100807	0.180778	0	0	0.0405706	0	0.0265274	0	0.080089	0.0431981	0	0.179995	0	0.127467	0.0826467	0.0868095	0	0	0.048973	0	0	0.0935714	0	0.284585	0.0497234	0	0.110376	0	0.0558349	0	0
	103.013	0.196536	0.0718386	0.109717	0.039852	0	0.0544812	0.0459515	0.0735651	0.0572086	0.12888	0.0540857	0.177552	0.089791	0	0.0952996	0	0.0952787	0.0854297	0.0602593	0.130845	0.148719	0.107393	0	0.127663	0.207073	0	0.0475912	0.0957235	0.179995	0.0535148	0.117508	0.14168	0.0777669	0	0	0	0.132388	0.0972786	0.0577601	0.050842	0	0.238469	0.0987225	0	0	0	0	0.123171
	103.039	3.47963	1.70534	1.20794	1.21597	1.36484	1.88096	1.89891	1.03597	1.64081	1.68358	1.71993	2.20108	2.71078	2.60913	2.02555	3.4403	1.09019	1.26265	1.60934	1.91696	1.9735	0.99915	3.74829	0.824006	3.49066	1.63181	1.53902	2.51245	1.96842	3.31635	2.40593	3.32476	4.22654	3.60286	6.43543	3.95282	1.62889	1.49862	2.91111	1.84179	1.85573	1.68146	3.79922	1.1744	4.95152	2.74588	2.106	1.21233
	103.075	2.53438	1.14058	1.16996	0.907849	1.06165	1.39336	1.89022	1.01606	1.50566	1.76362	1.36462	1.56602	1.7424	1.89873	2.71171	2.39194	1.10122	1.23617	1.55428	1.64265	2.05975	0.902895	1.95533	1.78562	2.74372	2.05657	1.60199	2.90125	2.41049	2.35308	2.46967	1.88907	2.42343	2.58885	3.55204	2.50986	1.91313	1.57092	2.43054	1.80407	2.16206	1.91993	4.28169	1.12694	2.65112	2.10178	1.78247	1.30699
	103.086	0	0	0	0	0	0	0	0	0	0	0	0.0253645	0	0	0	0	0	0	0	0	0	0	0	0	0	0	0	0	0	0	0	0	0	0	0	0	0	0	0	0	0	0	0	0	0	0	0	0
	103.094	0.101076	0.0442084	0.0495835	0.051516	0.0345175	0.0653775	0.0509192	0.0242332	0.0464302	0.0406989	0.0374439	0.0497896	0.0568297	0.0645825	0.0571797	0.097337	0.0371085	0.0384434	0.068571	0.0409875	0.0609747	0.0397751	0.0723187	0.0281853	0.133119	0.0414747	0.0410016	0.0649974	0.0777578	0.0897161	0.0975917	0.151125	0.0795754	0.133125	0.133285	0.0892008	0.0584063	0.0591559	0.0889505	0.049202	0.0790515	0.0649448	0.0827995	0.0529803	0.166438	0.0438703	0.050361	0.02395
	103.131	0	0	0.0221543	0.040824	0	0.0313267	0.116742	0	0.0315062	0	0.0291231	0	0	0	0.0242581	0.10372	0.0160469	0.0170859	0	0	0.0282565	0.014319	0	0.0174086	0	0.0243127	0	0.0614521	0.0244793	0.044071	0.0398333	0.103899	0.177236	0	0	0.0752085	0.0752792	0	0.224109	0	0.0335969	0.212085	0.0445843	0.0651217	0.0832189	0.0259233	0.0442566	0
	103.52	0.104819	0.0486292	0.0400888	0.0583201	0.0205239	0.0599293	0	0.0216368	0	0	0	0	0.0329612	0	0.0519816	0	0.0361056	0.0222117	0.0259738	0.0551755	0.0698978	0.0230696	0	0.0339882	0	0.0386144	0	0	0.0633582	0	0.08365	0	0	0	0	0	0	0.0565267	0	0	0.120553	0	0	0.0353202	0	0	0	0.0319333
	103.911	0	0.305038	0.141366	0.355752	0.400216	0.409971	0.413564	0.405906	0.474251	0.169579	0.508406	0.414287	0.288695	0.437008	0.180203	0.639871	0.223654	0.264832	0.316881	0.356276	0.126411	0.297518	0.513053	0.403713	0.663744	0.257429	0.318495	0.415983	0.119517	0.398213	0.105558	0.160571	0.260429	0	0.339876	0.503722	0.438696	0.222163	0.268007	0.715069	0.0335969	0.27703	0.377375	0.207506	0.35269	0.329027	0.729471	0.337581
	103.94	0	0.307248	0	0.13122	0	0	0.448338	0.157516	0	0.0746147	0.178899	0	0	0.17222	0.124756	0.339882	0	0	0.238959	0.301101	0.126411	0	0.347948	0.0215535	0.244051	0	0.47884	0.140631	0.133916	0.697267	0	0.1771	0.137448	0	0.0910779	0.250112	0.1869	0.316813	0.57298	0.408376	0	0.136993	0	0	0.235787	0.210378	0.395257	0
	103.96	0.159101	0.831117	0.385063	0.896185	0.910515	0.400437	0.851966	0.820467	0.792629	0.411059	0.880349	0.60593	0.575117	0.996723	0.353475	1.20953	0.545596	0.539916	0.866488	0.606931	0.193334	0.704019	1.04112	0.832296	0.791316	0.510568	0.690438	0.72088	0.195834	0.947528	0.181242	0.58325	0.423197	0.393709	0.50426	0.657637	1.05391	0.521886	0.661931	1.40226	0.0948617	0.504337	0.480874	0.458059	0.853984	0.627145	1.10794	0.654634
	103.974	0.20028	0.204464	0.263742	0.0981721	0.183782	0.134841	0	0.142803	0.14924	0.26183	0	0.0826695	0.118206	0	0.240848	0	0.311912	0.204177	0.172466	0	0.214155	0.242628	0	0.155848	0	0.193072	0.0805389	0.101632	0.249113	0	0.260908	0	0	0.181276	0	0	0	0.173524	0	0	0.594862	0.0537824	0	0.246138	0	0.16551	0	0.179055
	103.992	0	0	0	0	0.0270543	0	0	0	0	0	0	0	0	0	0.0242581	0	0.0200587	0.0187945	0	0	0	0	0	0	0	0	0	0	0.0302391	0	0	0	0	0	0	0	0	0	0	0	0	0	0	0	0	0	0	0
	104.012	0.099204	0.020999	0.0400888	0.027216	0.029853	0.0422229	0	0.029426	0	0.0393423	0.0208022	0.0272434	0	0	0.0537143	0	0.0330968	0.0375891	0	0.0346818	0.118975	0.0429571	0	0.0265274	0	0.0328937	0.030019	0	0.0892775	0	0.1434	0	0	0	0	0	0	0.0328644	0	0	0.12253	0.0345019	0	0.0298014	0	0	0	0.0524619
	104.023	0	0.0198938	0	0	0.0149265	0.0422229	0	0	0	0	0	0	0.0284149	0	0	0	0	0	0	0	0	0	0	0	0	0	0	0	0	0	0	0	0	0	0	0	0	0.0210332	0	0	0	0	0	0	0	0	0	0
	104.053	2.19933	1.12289	1.00222	0.875773	0.898388	0.877148	1.82688	0.728727	1.38213	1.17756	1.42453	1.42793	1.34459	1.63178	3.98699	2.13503	1.23762	1.36004	1.43791	1.2044	1.66565	0.846414	1.97034	1.09425	2.91382	2.058	1.43945	1.6403	2.55161	2.22087	1.96976	2.08742	3.02567	2.27445	3.29435	2.12333	1.5601	1.15025	2.02045	1.63187	2.06522	1.28672	2.67824	1.01656	2.17162	2.03	1.47268	0.964843
	104.07	0.587737	0.215516	0.338645	0.18954	0.227629	0.224735	0.273225	0.178287	0.25205	0.350011	0.188884	0.293101	0.32052	0.721171	0.469567	0.402114	0.292857	0.232369	0.311686	0.405146	0.330155	0.147963	0.356135	0.242891	0.624918	0.397585	0.204276	0.198538	0.391669	0.498947	0.376425	0.783963	0.531708	1.26893	0.633102	0.494977	0.456867	0.206388	0.3997	0.452658	0.442688	0.294281	0.371005	0.251657	0.469592	0.313074	0.311322	0.188179
	104.081	0	0	0	0.028188	0	0	0	0	0	0	0	0	0	0	0	0	0	0	0	0	0	0	0	0	0	0	0	0	0	0	0	0	0	0	0	0	0	0	0	0	0	0	0	0	0	0	0	0
	104.107	20.5895	11.8058	14.3824	11.2665	7.82334	10.5911	6.85919	5.91031	6.20672	11.0511	6.06675	9.06734	12.1286	8.85642	12.0563	9.44648	9.57802	9.61596	13.2768	10.094	8.24794	7.50795	8.84335	9.5084	13.1029	12.9973	6.04481	11.3722	11.9545	8.13111	13.3541	8.12771	20.9012	10.2789	13.5217	9.28912	8.10679	13.0984	12.9798	7.9084	15.1324	8.93701	8.83088	8.85875	10.6223	8.44801	7.78916	8.4247
	104.151	0	0	0	0	0	0	0	0	0	0	0	0	0	0	0	0	0	0	0	0	0	0	0	0	0	0	0	0	0	0	0	0	0	0	0	0	0	0	0	0	0	0	0	0	0	0	0	0
	104.502	0	0	0.00949471	0	0.0130607	0	0	0	0	0	0	0	0	0	0	0	0.0160469	0	0	0	0	0	0	0	0	0	0	0	0.0201594	0	0	0	0	0	0	0	0	0	0	0	0.0395257	0	0	0	0	0	0	0
	104.517	0	0	0	0	0.0121278	0	0	0	0	0	0	0	0	0	0	0	0	0	0	0	0	0	0	0	0	0	0	0	0	0	0	0	0	0	0	0	0	0	0	0	0	0	0	0	0	0	0	0
	104.518	0	0	0.0137146	0	0	0	0	0	0	0	0	0	0	0	0	0	0	0	0	0	0	0	0	0	0	0	0	0	0	0	0	0	0	0	0	0	0	0	0	0	0	0	0	0	0	0	0	0
	104.527	0.0467944	0	0.0242643	0	0.0251884	0.0381369	0	0	0	0.0339158	0	0.0310011	0	0	0.0363871	0	0.0200587	0.0170859	0	0	0.0609747	0.0182965	0	0.0132637	0	0.0257429	0	0.0685427	0.0489586	0	0.0478	0	0	0	0	0	0	0.0328644	0	0	0.0434783	0	0	0	0	0	0	0.0467595
	104.901	0	0.182359	0.0928372	0.271188	0.254683	0.232907	0.370096	0.263969	0.228005	0.104461	0.303712	0.251766	0.212543	0.325065	0.0814378	0.62551	0.131384	0.154628	0.19844	0.245925	0.0669234	0.175806	0.461202	0.290143	0.373472	0.143016	0.322888	0.2399	0.0734379	0.46432	0	0.191268	0.206173	0.133125	0.15772	0.327069	0.346544	0.212961	0.406631	0.477259	0	0.264853	0.253175	0.19978	0.433927	0.214366	0.517344	0.274855
	104.908	0.0598968	0.0309458	0.0242643	0.025272	0.0205239	0.0844459	0.0322902	0.0562557	0.0663288	0	0.0782163	0.0582444	0	0	0	0	0.0330968	0.0299004	0.044675	0.0299524	0.0327181	0.0572761	0.106431	0.0348172	0	0.0214524	0	0.0685427	0	0	0.041825	0	0.0506389	0	0	0.0699614	0.0661938	0.0210332	0.0311905	0.0623225	0.0711463	0	0	0.0309052	0	0.0448673	0.120561	0
	104.931	0	0	0	0	0	0	0	0	0	0	0	0	0	0	0	0	0	0	0	0	0	0	0	0	0	0	0	0	0	0	0	0	0	0	0	0	0	0	0	0	0	0	0	0	0	0	0	0
	104.952	0.0655121	0.270776	0.1593	0.32076	0.346108	0.183874	0.332838	0.304646	0.276094	0.173649	0.368615	0.330678	0.190948	0.331524	0.123023	0.331903	0.180528	0.192217	0.261816	0.231737	0.0981543	0.287972	0.399799	0.30921	0.249597	0.157318	0.321423	0.244627	0.0907174	0.352568	0.08365	0.224327	0.126597	0.215265	0.148835	0.260606	0.429611	0.252398	0.243748	0.464139	0.0494072	0.23644	0.237252	0.246138	0.202103	0.196419	0.485297	0.279417
	104.963	0	0	0.0696279	0.0670681	0	0.0572053	0	0	0	0	0	0	0	0	0	0	0	0	0	0	0.040154	0	0	0	0	0	0	0	0.0316791	0	0.0497917	0	0	0	0	0	0	0	0	0	0.0494072	0	0	0	0	0	0	0
	104.974	0.0505379	0	0.0305941	0	0	0	0	0	0	0	0	0	0	0	0	0	0.0340997	0	0	0.0315289	0.0267694	0	0	0	0	0	0	0	0.0287992	0	0	0	0	0	0	0	0	0	0	0	0.055336	0	0	0	0	0	0	0.0342143
	104.992	14.2348	10.4608	4.84441	6.26552	4.63001	4.6813	7.23053	10.1477	11.0471	14.1809	7.88486	13.8208	8.7245	3.92446	7.16653	6.80561	5.85914	6.66181	9.54591	10.0687	11.5971	5.53271	8.27435	9.02262	10.0652	9.00144	7.55381	12.1214	10.6139	9.07391	9.61378	7.19971	9.33564	5.85182	14.317	8.32715	5.44606	12.244	11.5324	5.60575	13.085	10.0502	18.1856	8.47465	11.3732	12.9836	8.28819	6.90901
	105.034	0.391201	0.0906271	0.252137	0.153576	0.0811628	0.170254	0.113016	0.0675068	0.0696453	0.109887	0.0698954	0.0995792	0.159123	0.127012	0.232184	0.149995	0.12637	0.166588	0.0872721	0.182867	0.345027	0.119325	0.125534	0.083727	0.157154	0.198792	0.103236	0.129995	0.293752	0.111752	0.266883	0.314057	0.157342	0.155784	0.108849	0.131178	0.144069	0.0972786	0.0831745	0.113165	0.282609	0.124816	0.125792	0.214129	0.301173	0.100702	0.0961437	0.204145
	105.056	0.114178	0.095048	0.0717378	0.042768	0.069035	0.0694636	0.0981127	0.0450045	0.082911	0.0813978	0.084873	0.088306	0.089791	0.120554	0.207926	0.100528	0.076223	0.0820125	0.0935059	0.0803986	0.0981543	0.0525031	0.10916	0.0613445	0.166398	0.141586	0.0702885	0.101632	0.132476	0.118047	0.115517	0.120428	0.150108	0.107633	0.159942	0.157413	0.0882584	0.0591559	0.102813	0.0951238	0.148221	0.0933582	0.157637	0.0596029	0.134735	0.101699	0.0747784	0.0672881
	105.07	0.378098	0.112731	0.258467	0.178848	0.124076	0.253338	0.18629	0.139341	0.0994932	0.170935	0.130638	0.0930032	0.205724	0.292774	0.317088	0.113294	0.14342	0.2187	0.126752	0.296371	0.376258	0.11853	0.0791412	0.112741	0.264388	0.253139	0.123737	0.158357	0.321111	0.158971	0.432192	0.292805	0.179045	0.291741	0.199927	0.152166	0.181708	0.181411	0.17328	0.129565	0.460475	0.196864	0.164007	0.153422	0.11294	0.132608	0.143452	0.201864
	105.089	0	0	0.0158245	0.017496	0	0	0	0	0	0	0	0	0	0	0	0	0.0130381	0.0153773	0	0	0	0	0	0	0	0.0214524	0	0	0.0287992	0	0.0338583	0	0	0	0	0	0	0	0	0	0.041502	0	0	0	0	0	0	0
	105.11	1.21665	0.645442	0.791226	0.602641	0.52336	0.600655	0.406112	0.355709	0.321695	0.655253	0.363622	0.484744	0.68764	0.447772	0.674028	0.631893	0.587719	0.58263	0.690904	0.654224	0.627593	0.449459	0.555353	0.599353	0.697024	0.750835	0.338263	0.570795	0.642222	0.45645	0.902225	0.382536	1.15023	0.566488	0.777494	0.547448	0.44259	0.762454	0.755502	0.405096	0.994072	0.443451	0.503166	0.456955	0.717268	0.463629	0.37847	0.482422
	105.519	0	0	0.0179345	0	0.0121278	0	0	0	0	0	0.0274589	0	0	0	0	0	0	0.0162316	0	0	0	0.0119325	0	0	0	0	0	0	0.0201594	0	0	0	0	0	0	0	0	0	0	0	0.0335969	0	0	0	0	0	0	0
	105.527	0	0	0.0126596	0	0.010262	0	0	0	0	0	0	0	0	0	0	0	0	0	0	0	0	0	0	0	0	0	0	0	0.0172795	0	0	0	0.0506389	0	0	0	0	0	0	0	0	0	0	0	0	0	0	0
	105.908	0	0.124889	0.0443086	0.10692	0.13154	0.147099	0.117984	0.135014	0.144265	0.062405	0.169746	0.144672	0.117069	0.135623	0.055447	0.237758	0.060176	0.0879926	0.102856	0.0898573	0.071385	0.119325	0.186937	0.111083	0.197829	0.127284	0.106165	0.145358	0.0590383	0.155823	0.03585	0	0.057873	0	0.124399	0.166158	0.195986	0.095964	0.0866401	0.270611	0.0256917	0.0730629	0.135345	0.0662254	0.12681	0.112667	0.270118	0.130014
	105.934	0.160973	0	0.0833425	0.035964	0.0401149	0	0	0.0250987	0.0563795	0.0352724	0	0.0291222	0	0	0.0294562	0	0.0351027	0.0299004	0.0311686	0	0.0297437	0.0326156	0	0.0281853	0	0.0629271	0	0	0.0633582	0	0.113525	0	0.0596816	0	0	0.0822046	0	0.0289207	0	0	0.126482	0	0	0.0286977	0	0	0	0.026231
	105.961	0	0.194517	0.0907272	0.243	0.222031	0.0939801	0.181322	0.217233	0.210594	0.0963208	0.244634	0.156884	0.192084	0.322913	0.0952996	0.188291	0.107314	0.117893	0.203635	0.174985	0.0416412	0.212399	0.286546	0.22797	0.192282	0.120134	0.160346	0.144176	0.0374389	0.149527	0.029875	0.132235	0.0488304	0	0.184377	0.099695	0.259583	0.15512	0.0981922	0.208288	0.0375494	0.0710334	0.11783	0.169979	0.0990701	0.15554	0.262487	0.175633
	105.996	0.34815	0.279618	0.114991	0.17496	0.123143	0.123945	0.175112	0.231081	0.261999	0.344584	0.18722	0.299677	0.195494	0.144234	0.220055	0.1851	0.124364	0.13925	0.199479	0.247502	0.27513	0.137622	0.204675	0.208074	0.199678	0.217385	0.210133	0.294261	0.303831	0.188876	0.272858	0.139319	0.202556	0.130292	0.335433	0.208135	0.150558	0.269488	0.321146	0.154166	0.347826	0.239484	0.468136	0.222959	0.271452	0.276183	0.221283	0.171071
	106.003	0	0	0.144531	0	0.0895589	0	0	0	0	0.150586	0	0	0	0	0.150747	0	0.130381	0.125582	0	0	0	0.0875052	0	0	0	0	0	0	0	0	0	0	0	0	0	0	0	0	0	0	0.231226	0	0	0.0960269	0	0	0	0
	106.023	0	0	0.0263742	0.02916	0	0	0.0310483	0.0225023	0	0.0420555	0	0	0.0284149	0	0.0762396	0	0.0290851	0	0.0270128	0	0.0565131	0	0	0.0149216	0	0.0257429	0	0	0	0	0	0	0	0	0	0	0	0	0	0	0.0750989	0	0	0	0	0.0289145	0	0
	106.031	0.0767427	0.0309458	0.0548583	0.025272	0.039182	0.0286026	0	0.0207713	0.0207278	0.0379857	0	0	0	0	0	0	0.0230675	0.0333176	0	0.0520226	0.0490772	0.020683	0	0.0290143	0	0.052916	0	0	0.0561584	0	0.0577583	0	0	0	0	0	0.0363417	0.0302352	0.0311905	0	0.0454546	0.0284134	0	0.0430465	0	0	0	0.02395
	106.049	0.731864	0.443189	0.438867	0.371304	0.297597	0.399075	0.448338	0.233677	0.404606	0.439548	0.425197	0.400195	0.372803	0.402564	0.686157	0.327116	0.374094	0.314381	0.412465	0.381499	0.504156	0.295131	0.474847	0.288485	0.5713	0.44049	0.252599	0.438437	0.466547	0.465894	0.4063	0.479351	0.538943	0.603309	0.761944	0.461745	0.325777	0.299723	0.42627	0.408376	0.616601	0.29834	0.66558	0.496691	0.477518	0.397823	0.437988	0.279417
	106.065	0.245202	0.0895219	0.16774	0.130248	0.162326	0.190684	0.305515	0.0813544	0.104468	0.14109	0.124813	0.104276	0.10343	0.21097	0.242581	0.307968	0.124364	0.136687	0.0851942	0.242772	0.243899	0.105802	0.115983	0.148387	0.386414	0.17305	0.0959145	0.198538	0.194394	0.138509	0.235017	0.739098	0.636603	0.320066	0.171049	0.411023	0.264775	0.198501	0.534858	0.170567	0.282609	0.463746	0.156045	0.162252	0.46563	0.105687	0.23044	0.152824
	106.075	0	0	0	0	0	0	0	0	0	0	0	0	0	0	0	0	0	0	0	0	0	0	0	0	0	0	0	0	0	0	0	0	0	0	0	0	0	0	0	0	0	0	0	0	0	0.0229322	0	0
	106.086	0.151614	0.05305	0.16352	0.0767881	0.0419807	0.091256	0.0993546	0.0484664	0.0588668	0.0854677	0.0482611	0.0554261	0.0681957	0.103332	0.124756	0.102124	0.0401173	0.105078	0.0654541	0.0835515	0.123437	0.0540941	0.0941507	0.0356462	0.218167	0.0572065	0.0446625	0.0661792	0.152636	0.103882	0.109542	0.148764	0.173619	0.172779	0.146613	0.134676	0.0869605	0.061785	0.154797	0.106604	0.183795	0.0761072	0.100315	0.0916118	0.122847	0.0598231	0.0946176	0.0524619
	106.112	0.0524097	0.0254198	0.0580232	0.02916	0.0373162	0.0394989	0	0.0225023	0.0248733	0.0447688	0	0.0403953	0.0284149	0	0.0294562	0	0.0421232	0.0324633	0.0342855	0.0457169	0.0550259	0.0302291	0.0545801	0.0256984	0	0.0371842	0.030019	0.0378167	0.0604783	0	0	0	0.0940437	0	0.0799708	0.0454749	0	0.0460101	0.0404321	0.0524821	0.0592886	0.0273986	0	0	0	0.0279174	0	0.0376357
	106.475	0	0	0	0	0	0	0	0	0	0	0	0	0	0	0	0	0	0	0	0	0	0	0	0	0	0	0	0	0	0	0	0	0	0	0	0	0	0	0	0	0	0	0	0	0	0	0	0
	106.908	0	0.020999	0.0105497	0.022356	0.0158594	0.0231545	0	0.0242332	0	0	0.0249626	0	0	0	0	0	0	0.0136687	0	0	0.0297437	0.012728	0	0.0256984	0	0	0	0	0.0230393	0	0.0318667	0	0.0397877	0	0	0	0.0363417	0	0	0	0	0	0	0	0	0	0.0396783	0.0250905
	106.917	0	0.020999	0.00949471	0.025272	0.0214568	0	0	0.0155785	0.029848	0	0.0199701	0.0253645	0	0	0	0	0.0220645	0.0222117	0	0	0	0.0357976	0	0.0323302	0	0.0214524	0	0	0.0201594	0	0	0	0	0	0	0	0	0.0302352	0	0	0	0	0	0.036424	0	0	0	0
	106.95	24.348	17.9795	11.3367	15.5063	13.111	13.2403	17.9049	21.089	11.3182	20.1093	11.4953	10.9678	18.1071	26.2356	17.8106	21.6391	15.1162	11.8098	22.3926	23.7003	15.5009	10.7114	16.7261	13.868	23.9983	17.4122	9.94216	11.3875	15.0461	20.8393	19.0662	36.0269	24.927	27.9817	34.3808	20.3745	22.7914	19.645	14.0207	21.1601	22.2747	13.0478	17.5455	15.0586	24.6308	14.8351	20.2772	11.3055
	106.998	0.29574	0.0873115	0.226818	0.113724	0.098888	0.166168	0.0670644	0.0865472	0.0572086	0.175005	0.0582461	0.0666992	0.0863812	0.0667353	0.195797	0	0.138405	0.182819	0.0789605	0.07094	0.284053	0.124894	0.0504866	0.0812401	0	0.181631	0.0446625	0.056725	0.223194	0.0661066	0.2151	0.077924	0.0632986	0.121795	0.131063	0.0577181	0.0428313	0.12357	0.0820193	0	0.304348	0.0700186	0.113053	0.139073	0.0673677	0.0817582	0.0427305	0.115188
	107.01	0	0	0	0	0	0	0	0	0	0	0.0199701	0	0	0	0	0	0	0	0	0	0	0	0	0	0	0	0	0	0	0	0	0	0	0	0	0	0	0	0	0	0	0	0	0	0	0	0	0
	107.016	1.18109	0.215516	0.0907272	0.654157	0.0923576	0.152547	0	0.323686	0.0248733	0.0691882	0.0274589	0.0263039	0.448955	0.269094	0.103963	0	0.0481408	0.0504035	0.311686	0.510768	0.17995	0.0509121	0	0.214706	0	0.104402	0.0351442	0	0.0964772	0	0.173275	0.769795	0.188087	0	0	0.0402278	0.234923	0.368081	0.155952	0	0.083004	0.0365315	0	0.0640179	0.136717	0	0	0.074131
	107.031	0.138511	0.0519448	0.0632981	0.0534601	0.0578401	0.114411	0.0335322	0.0597176	0.0215569	0.123453	0	0.0253645	0.0738786	0.105485	0.0970323	0	0.0962816	0.0281918	0.0612983	0.102469	0.13236	0.0477301	0	0.04062	0	0.0600668	0	0	0.0719979	0	0.10755	0.148764	0	0.158617	0	0	0.0545125	0	0	0	0.158103	0.0304429	0	0.0827818	0	0.0488555	0	0.0513214
	107.049	0.52784	0.218831	0.286951	0.209952	0.20244	0.354128	0.450821	0.177422	0.34491	0.35815	0.368615	0.315647	0.322793	0.391801	0.582194	0.457963	0.286839	0.259706	0.235843	0.286913	0.490772	0.22274	0.377967	0.283511	0.584243	0.374702	0.371211	0.583795	0.522705	0.451728	0.673184	0.415595	0.441282	0.56932	0.590895	0.552695	0.256988	0.316813	0.444753	0.273891	0.413044	0.421126	0.721311	0.216336	0.427983	0.516473	0.381522	0.331879
	107.058	0	0	0	0	0	0	0	0	0	0	0	0	0	0	0	0	0	0	0	0	0	0	0	0	0	0	0	0	0	0	0	0.125151	0	0	0	0	0	0	0	0	0	0	0	0	0	0	0	0
	107.06	0	0.0563657	0	0	0	0	0	0	0	0	0	0	0	0	0	0	0	0	0	0	0	0	0	0	0	0	0	0	0	0	0	0	0	0	0	0	0	0	0	0	0	0	0	0	0	0	0	0
	107.07	0.187177	0.0541552	0.0675179	0.110808	0.0541085	0.130755	0.1155	0.0501974	0.0514048	0.051552	0.0540857	0.0432136	0.0932007	0.114096	0	0.108507	0.045132	0.0478406	0.0644151	0.108775	0.0996415	0.0636401	0	0.0397911	0.122025	0.107262	0.0380729	0.0579068	0.0835176	0.0550888	0.103567	0.217243	0.18447	0	0.0799708	0.110189	0.106429	0.103851	0.134003	0.0869235	0.106719	0.254705	0.0477689	0.0596029	0.0891631	0.0329027	0.103774	0.0593048
	107.085	0.512866	0.125994	0.241588	0.285768	0.134338	0.393627	0.199951	0.160978	0.0994932	0.142446	0.117324	0.0986397	0.189811	0.34444	0.287631	0.10372	0.154452	0.205031	0.140259	0.271148	0.429797	0.0938692	0.0709542	0.0795821	0.17934	0.255999	0.0841997	0.120541	0.465107	0.0724024	0.462067	0.375452	0.220641	0.195438	0.195484	0.159162	0.246604	0.212961	0.125917	0.129565	0.557313	0.226292	0.111461	0.178809	0.120866	0.208384	0.123613	0.275995
	107.093	0	0	0	0	0.0121278	0	0	0	0	0	0	0	0	0	0	0	0.0160469	0	0	0	0	0	0	0	0	0	0	0	0	0	0	0	0	0	0	0	0	0	0	0	0	0	0	0	0	0	0	0
	107.476	0	0	0.0232093	0.017496	0.0233226	0.0422229	0	0	0.0281897	0	0.0374439	0.0394559	0	0	0.0277235	0	0	0.0435691	0	0	0.0327181	0.0119325	0	0.0240404	0	0.0228826	0.0431981	0	0.0403188	0	0	0	0	0	0	0	0	0.0276061	0	0	0.0454546	0.0355167	0	0.0386315	0	0	0	0.0216691
	107.951	0.277023	0.359193	0.325985	0.439344	0.497238	0.291475	0.245903	0.506301	0.342423	0.333731	0.293727	0.320344	0.247778	0.361662	0.27377	0.320733	0.296868	0.338301	0.299219	0.450863	0.20077	0.337293	0.26062	0.499875	0.286575	0.278881	0.465661	0.19381	0.272152	0.269148	0.32265	0.469906	0.294791	0.342725	0.357647	0.299085	0.28035	0.428552	0.210247	0.332933	0.300396	0.27906	0.240437	0.543049	0.219936	0.24328	0.233492	0.372936
	107.966	0.305099	0.158045	0.143476	0.124416	0.0914247	0.164806	0.0645805	0.108184	0.103639	0.180432	0.145615	0.0995792	0.154577	0.0645825	0.15941	0	0.120352	0.181965	0.124674	0.14188	0.174001	0.137622	0.0518511	0.128492	0	0.112983	0.0790745	0.106359	0.143996	0	0.147383	0.103899	0.0560645	0	0.0710852	0.052471	0.0648959	0.124885	0.187143	0	0.24506	0.0974172	0.100315	0.158941	0.0852003	0.0568319	0	0.106064
	107.977	0	0	0.0147695	0	0	0	0	0	0	0	0	0	0	0	0	0	0	0	0	0	0	0.0135235	0	0	0	0	0	0	0	0	0	0	0	0	0	0	0	0	0	0	0	0	0	0.0253864	0	0	0	0
	107.998	0	0	0.0158245	0	0	0	0	0	0	0	0	0	0	0	0	0	0	0.0119602	0	0	0	0.012728	0	0	0	0	0	0	0.0215994	0	0	0	0	0	0	0	0	0	0	0	0	0	0	0	0	0	0	0
	108.012	0.0804863	0.0276302	0.031649	0.04374	0.0354504	0.0217925	0.0409838	0.0233677	0	0	0	0	0.047737	0	0.0485161	0	0.0170499	0.0213574	0	0.042564	0.0461028	0.0230696	0	0.0207245	0	0.0343239	0.0461268	0	0.035999	0	0.0577583	0	0	0	0	0	0.0389375	0.043381	0	0	0.041502	0	0	0	0	0	0	0.0273714
	108.02	0	0	0	0	0	0	0	0	0	0	0	0	0	0	0	0	0	0	0	0	0	0	0	0	0	0	0	0	0	0	0	0	0.0397877	0	0	0	0	0	0	0	0	0	0	0	0	0	0	0
	108.04	0.157229	0.0641021	0.181454	0.0738721	0.0867602	0.182512	0.146548	0.0865472	0.0406264	0.231984	0.0549178	0.0695175	0.102293	0.0968738	0.183668	0.0877629	0.160469	0.0700523	0.0851942	0.14188	0.242411	0.0827322	0.0900572	0.0688054	0.0887457	0.137295	0.0402694	0.0602703	0.128156	0.102308	0.165308	0.077924	0.13564	0.169946	0.159942	0.117185	0.0687896	0.115683	0.0808641	0.0557622	0.148221	0.077122	0.0827995	0.128036	0.120866	0.0648083	0.0488349	0.0775524
	108.052	0.0673839	0	0	0.021384	0	0	0.0384999	0.0190404	0.0464302	0	0.0399402	0.0263039	0.0340978	0	0.086636	0.0638275	0.0531555	0.046132	0.044675	0	0.0684106	0.0119325	0	0.0373041	0.0831991	0.0657874	0.0380729	0.0590885	0.0791977	0.0613847	0	0	0.0795754	0	0.075528	0.0437259	0	0	0.0589153	0	0.0928855	0	0.0636919	0.0496691	0.0772747	0.0548378	0	0.0547429
	108.066	0	0	0	0	0	0	0	0	0	0	0	0	0	0	0	0	0	0.0128145	0	0	0	0	0	0	0	0	0	0	0	0	0	0	0	0	0	0	0	0	0	0	0	0	0	0	0	0	0	0
	108.07	0	0	0	0	0	0	0	0	0	0	0	0	0	0	0	0	0.0130381	0	0	0	0	0	0	0	0	0	0	0	0	0	0	0	0	0	0	0	0	0	0	0	0	0	0	0	0	0	0	0
	108.081	0.366868	0.149203	0.200444	0.559873	0.143667	0.253338	0.984852	0.116839	0.146753	0.250977	0.317025	0.17943	0.125025	0.187289	0.268571	0.738804	0.177519	0.150356	0.11948	0.304254	0.269181	0.124098	0.186937	0.122689	1.03722	0.276021	0.128862	0.329714	0.228953	0.232947	0.432192	2.38967	1.58066	0.492844	0.262127	0.696116	1.07078	0.315498	1.00734	0.214849	0.413044	1.41864	0.21496	0.227374	0.867854	0.191434	0.222809	0.173352
	108.517	0.0542815	0.127099	0.166685	0.37908	0.270543	0.219287	0.684305	0.234543	0.44772	0.0908943	0.539193	0.333496	0.200041	0.238955	0.0918341	0.365413	0.0521525	0.111059	0.170388	0.187597	0.0698978	0.128871	0.317929	0.175744	0.358681	0.130145	0.523503	0.594431	0.0892775	0.377752	0.10755	0.0732014	0.303833	0	0.21992	0.440757	0.288138	0.187984	0.285335	0.373935	0.0573123	0.488101	0.35349	0.136866	0.317024	0.392838	0.532605	0.258888
	108.539	0	0	0.0158245	0	0.0111949	0.0217925	0	0	0	0	0	0	0	0	0.0277235	0	0	0.0153773	0	0	0.0356925	0	0	0	0	0.0257429	0	0	0.0201594	0	0	0	0	0	0	0	0	0	0	0	0	0	0	0	0	0	0	0
	108.547	0	0	0.0105497	0	0	0	0	0	0	0	0	0	0	0	0	0	0	0	0	0	0	0	0	0	0	0	0	0	0	0	0	0	0	0	0	0	0	0	0	0	0	0	0	0	0	0	0	0
	108.571	0	0	0.031649	0	0.0251884	0	0	0	0	0	0	0	0	0	0.0242581	0	0.0250733	0.0102516	0.0270128	0	0	0.0214785	0	0	0	0.0214524	0	0	0	0	0	0	0	0	0	0	0	0	0	0	0	0	0	0	0	0	0	0
	108.914	0	0.272987	0.201499	0.221616	0.342376	0.0803598	0	0.360036	0.226347	0.0936075	0.154768	0.258342	0.109113	0.0645825	0.0658433	0	0.275807	0.239203	0.159999	0.108775	0.0342053	0.350021	0	0.389621	0	0.144446	0.128862	0.0531797	0.0676781	0	0	0	0	0	0	0	0.0726834	0.119626	0.0566049	0.147606	0	0.0710334	0.0509535	0.303533	0	0.0897346	0.0549392	0.19046
	108.948	1.91483	1.49093	0.862964	1.11197	1.04859	0.969766	1.42077	1.56391	0.913679	1.55877	0.881181	0.895273	1.5219	2.01282	1.48321	1.75526	1.17042	0.889323	1.79012	1.887	1.32211	0.801866	1.32766	1.14399	2.02081	1.24424	0.76878	0.970234	1.29452	1.70146	1.5535	3.02015	2.15577	2.38491	2.83008	1.7228	1.76127	1.61035	1.03737	1.74339	1.69565	1.13958	1.50631	1.20861	1.99923	1.13764	1.63749	0.964843
	108.961	0	0.356982	0	0.536545	0.571871	0.415419	0.596128	0.486395	0.480884	0	0.660678	0.417105	0.464867	0.682422	0	1.19996	0	0.34001	0.333504	0.42091	0	0.453436	0.97562	0.533034	0.835689	0	0.408552	0.457345	0	0.522557	0	0	0.397877	0	0.373197	0.739842	0.633384	0	0.346561	0.849554	0.0454546	0.229336	0.335975	0	0.477518	0.377882	1.00417	0.528041
	108.986	0.0449226	0.026525	0.0390338	0.0554041	0.0438465	0.0394989	0.0298064	0.0363498	0.0464302	0.0352724	0.0374439	0	0.0352344	0	0.0225253	0.0702103	0.0471379	0.0307547	0.0384413	0.0457169	0.040154	0.0517076	0	0.0281853	0	0.0471953	0.0270903	0	0.0287992	0	0.0458083	0	0	0	0	0.048973	0	0.0407518	0	0	0.0494072	0.0324724	0.0398074	0.0375277	0	0.0279174	0.0595175	0.0444786
	108.995	0	0	0	0	0	0	0	0	0	0	0	0	0	0	0	0	0	0	0	0	0	0.0326156	0	0	0	0	0	0	0	0	0	0	0	0	0	0	0	0	0	0	0	0	0	0	0	0	0	0
	109.01	0.106691	0.0397875	0.0464186	0.0554041	0.0466453	0.0585673	0.0534031	0.0424081	0.0439428	0.0461254	0.0615745	0.037577	0.0681957	0.0818045	0.0641106	0.0574448	0.0391144	0.023066	0.0488308	0.0867044	0.0580003	0	0	0.0389621	0	0.0457652	0.0446625	0.0519979	0.0475186	0.045645	0.0736917	0.10626	0.057873	0	0	0.0542201	0.0571084	0.0683579	0.0438977	0	0.0790515	0	0.0461766	0.0651217	0	0.0299115	0	0.0399167
	109.028	1.15676	0.328247	0.261632	0.646381	0.232293	0.320077	0.124193	0.500243	0.122708	0.369004	0.0882013	0.125883	0.552385	0.667353	0.311889	0.0893586	0.17451	0.175985	0.434283	0.554908	0.493746	0.145577	0.0832347	0.347343	0.127572	0.248848	0.139113	0.134722	0.254873	0.0818462	0.416258	0.592695	0.256812	0.32573	0.15772	0.180151	0.439994	0.508741	0.176746	0.073803	0.274704	0.154244	0.125792	0.187639	0.194177	0.130614	0.128192	0.224674
	109.05	0	0	0.0284841	0.017496	0.0139936	0.0245165	0	0	0	0	0.0216343	0	0	0	0.0571797	0	0	0	0	0.028376	0.0416412	0	0	0	0	0.0300334	0	0	0.0244793	0	0	0	0	0	0	0	0	0	0	0	0	0	0	0	0	0.0378879	0	0
	109.064	0.166588	0.0607865	0.144531	0.105948	0.0755653	0.115773	0.119226	0.0726996	0.0547213	0.099034	0.0832088	0.050729	0.0818348	0.111943	0.195797	0.108507	0.0561643	0.0973898	0.067532	0.156068	0.199283	0.0811412	0.0654962	0.0621735	0.0887457	0.107262	0.076878	0.0945417	0.220314	0.102308	0.20315	0.134596	0.159151	0.144454	0.133285	0.150417	0.112919	0.102537	0.182522	0.0820033	0.254941	0.171495	0.0859841	0.0894043	0.0951073	0.130614	0.0976698	0.0809738
	109.076	0.301356	0.0828907	0.235258	0.15066	0.151131	0.118497	0.208645	0.115108	0.100322	0.164152	0.104843	0.21231	0.286422	0.286316	0.19753	0.341477	0.162475	0.161462	0.172466	0.181291	0.214155	0.167851	0.159647	0.205587	0.325401	0.217385	0.0849319	0.148903	0.215994	0.212485	0.258917	0.380175	0.555219	0.331395	0.231027	0.437259	0.180411	0.122256	0.37313	0.355894	0.270751	0.218174	0.275468	0.19978	0.319006	0.191434	0.125139	0.117469
	109.081	0	0	0	0	0	0	0	0	0	0	0	0	0	0	0	0	0	0	0	0	0	0	0	0	0	0	0	0	0	0	0	0.325864	0	0	0	0	0	0	0	0	0	0	0	0	0	0	0	0
	109.082	0	0	0	0	0	0	0	0	0	0	0	0	0	0	0	0	0	0	0	0	0	0	0	0	0	0	0	0	0	0	0	0	0	0	0	0	0	0	0	0	0	0.141052	0	0	0	0	0	0
	109.101	1.46373	0.248672	0.66674	0.688177	0.346108	1.00654	0.356435	0.360902	0.236296	0.413772	0.346981	0.181309	0.505785	0.762074	0.961659	0.285628	0.409197	0.547604	0.338699	0.671565	1.02913	0.283994	0.106431	0.24372	0.345738	0.554903	0.247474	0.304897	0.999331	0.283314	1.07152	0.739098	0.341813	0.46452	0.339876	0.323571	0.508784	0.507426	0.195229	0.323093	1.23518	0.486071	0.227699	0.3819	0.160494	0.290142	0.228913	0.551991
	109.109	0	0	0.0105497	0	0.0121278	0	0	0	0	0	0	0	0	0	0	0	0	0	0	0	0.0252822	0.00954602	0	0	0	0	0	0	0.0172795	0	0	0	0	0	0	0	0	0	0	0	0	0	0	0	0	0	0	0
	109.504	0.0542815	0	0.0126596	0	0	0	0	0	0	0	0	0	0	0	0	0	0.0170499	0.0358805	0	0	0	0.0230696	0	0	0	0	0.0285547	0	0.0244793	0	0.029875	0	0	0	0	0	0	0	0	0	0.0335969	0	0	0	0	0	0	0
	109.515	0.0673839	0.0762594	0.065408	0.211896	0.0736995	0.126669	0.273225	0.119435	0.188208	0.0447688	0.204694	0.16346	0.0875178	0.120554	0.0693088	0.231375	0.0421232	0.054675	0.0862332	0.0867044	0.0728722	0.0723907	0.13645	0.083727	0.157154	0.0829494	0.215991	0.296625	0.0763178	0.210911	0.0995834	0	0.195321	0	0.14217	0.166158	0.13109	0.0907057	0.127072	0.124645	0.096838	0.240499	0.157637	0.0540841	0.172382	0.141581	0.294535	0.11975
	109.53	0	0	0.00949471	0	0.0130607	0	0	0	0	0	0	0	0	0	0.0294562	0	0	0.0119602	0	0	0	0	0	0	0	0	0	0	0	0	0.0318667	0	0	0	0	0	0	0	0	0	0	0	0	0	0	0	0	0
	109.914	0	0	0.0263742	0	0.0121278	0	0	0.0216368	0	0	0	0	0	0	0.0225253	0	0	0.0128145	0	0	0	0.0214785	0	0.0149216	0	0	0	0	0	0	0	0	0	0	0	0	0	0	0	0	0	0	0	0.0275939	0	0	0	0.0193881
	109.931	0	0.0353667	0.0295391	0.047628	0.0653034	0	0.0322902	0.0441391	0.0290189	0	0.0532536	0.0300616	0.0431906	0	0	0.0574448	0.030088	0	0.0332465	0.0472933	0	0.0604581	0.0463931	0.04062	0	0.0343239	0.042466	0.0425438	0.0244793	0.044071	0	0	0	0	0	0.0437259	0.0402354	0.034179	0	0.0820033	0	0.0284134	0	0.040839	0	0	0.0824089	0.0433381
	109.941	0.134768	0.0486292	0.0559133	0.0563761	0.0419807	0.0681015	0.0335322	0.0320225	0.101981	0.0501953	0.110668	0.0554261	0.0579663	0.0667353	0.0883687	0	0.0561643	0.0598008	0.0581814	0.0835515	0.0758465	0.0453436	0	0.0646605	0.070257	0.0657874	0.0827354	0	0.0388789	0.0424971	0.117508	0	0	0	0	0	0	0.0420664	0	0	0.0810277	0.0456643	0.0636919	0.072848	0	0.0408791	0.0610436	0.0695691
	109.953	0	0.0419979	0	0.0534601	0	0	0.0484354	0.0467355	0	0.0773279	0	0	0.0272783	0	0.0415853	0	0.0411203	0.046132	0.045714	0	0.0327181	0	0	0.0522258	0.0665593	0.0543461	0.0461268	0	0.0287992	0	0	0	0.0452133	0	0	0	0	0.0381227	0	0.0688828	0	0.0294281	0	0.0618104	0	0	0	0
	109.963	0	0.047524	0.0538034	0.0670681	0.0876931	0.088532	0.0832095	0.0839508	0.067987	0.0393423	0.11566	0.063881	0.0761518	0.107638	0.0606452	0.183504	0.0561643	0.0606551	0.068571	0.0725164	0.0490772	0.0660266	0.148731	0.0671474	0.13127	0.0414747	0.0607702	0.0850875	0.0316791	0.0550888	0.0318667	0.0684787	0.0470218	0	0	0.103193	0.103833	0.0486393	0.0485185	0.109884	0.027668	0.0405905	0.0493612	0.0518766	0.0931259	0.0638113	0.16787	0.107205
	109.978	0	0	0	0	0	0	0	0	0	0	0	0	0	0	0	0	0	0	0	0	0	0.0254561	0	0	0	0	0	0	0.0244793	0	0	0	0	0	0	0	0	0	0	0	0	0	0	0	0	0	0	0
	109.991	0	0	0.0632981	0	0.0625046	0.0871699	0.0285644	0.0536593	0.0265315	0	0.0274589	0.0291222	0.047737	0	0.10223	0	0.0531555	0.0367348	0	0.0788222	0.0728722	0	0	0.0596866	0	0.0228826	0	0	0	0	0	0.085008	0	0	0	0	0.0558104	0.0644142	0	0	0.0849803	0.0334872	0	0.045254	0	0	0	0.0433381
	110.008	91.5784	43.7353	68.7428	44.8481	51.4684	56.068	10.929	50.0295	25.0905	65.6894	19.5058	19.9553	57.7106	28.2635	76.2275	2.0345	71.0127	57.0474	50.7612	45.1557	88.5114	57.327	3.52724	35.9554	1.75827	63.0501	29.1148	25.3041	83.5219	2.91341	86.9064	27.5662	2.08524	41.8379	7.22847	6.68481	23.4819	53.586	1.25455	4.39046	155.662	22.2558	7.88506	56.8534	0.279378	48.3859	2.0358	47.6525
	110.06	0	0	0	0.026244	0	0	0	0.016444	0.0257024	0	0.217175	0	0	0.0753463	0	0	0	0	0	0	0	0	0	0	0	0	0	0	0.143996	0	0	0	0	0.158617	0	0	0	0	0	0	0	0.187731	0	0	0.12681	0	0	0
	110.071	5.68645	2.91112	2.30088	2.24046	2.63173	2.03079	3.42028	2.52025	2.83307	2.61694	1.9396	3.94747	3.33022	4.27752	3.2835	4.89238	2.28769	1.26009	3.87738	3.00943	2.22186	1.86545	5.72136	2.60963	3.36309	2.86032	2.30048	4.1622	1.5422	4.67783	3.5611	3.6884	4.55388	4.35063	5.49799	5.58292	3.0514	2.62915	6.76717	4.4987	2.06324	2.12897	5.80074	3.10487	5.64105	2.59732	3.8198	2.7839
	110.096	0	0.0320511	0.0580232	0	0.0345175	0.0544812	0	0	0	0	0	0.0253645	0	0	0	0	0	0	0	0	0.0624618	0	0	0	0	0	0	0	0	0	0	0	0.0488304	0	0	0	0	0.0302352	0.0485185	0	0	0.0446496	0	0	0	0	0	0.0547429
	110.104	0.170331	0.0320511	0.0917822	0.0913681	0.0457124	0.089894	0.0521612	0.0363498	0.0348226	0.0569785	0.0249626	0	0.0375076	0	0.105696	0	0.0521525	0.063218	0.0259738	0.0898573	0.126411	0.0357976	0	0.0273564	0	0.0672176	0.0226973	0.0460891	0.136796	0	0.125475	0.0968147	0	0	0.0733066	0	0.0402354	0.0499539	0	0	0.126482	0.0568267	0	0.0684329	0	0.0408791	0	0
	110.122	0	0	0.0105497	0	0.0111949	0	0	0	0	0	0	0	0	0	0	0	0	0.0179402	0	0	0.0252822	0.011137	0	0	0	0	0	0	0	0	0	0	0	0	0	0	0	0	0	0	0.0375494	0	0	0	0	0	0	0
	110.174	0	0	0.0116046	0	0.0158594	0	0	0	0	0	0	0	0	0	0	0	0.0140411	0	0	0	0	0.011137	0	0	0	0	0	0	0	0	0	0	0	0	0	0	0	0	0	0	0.027668	0	0	0	0	0	0	0
	110.514	0.0598968	0.0198938	0.0632981	0.0729001	0.0317188	0.0694636	0.0384999	0.0450045	0.0555504	0.0434122	0.0424365	0.063881	0.0431906	0	0.0571797	0	0.0280821	0.0392976	0.021818	0.0331053	0.108565	0.0389796	0	0.0240404	0	0.0371842	0.0519842	0.0815422	0.0820777	0	0.0438167	0	0.0470218	0	0	0.0629652	0.0363417	0.0446956	0	0	0.0731226	0.0801662	0	0.032009	0	0.0598231	0.0473088	0.0627262
	110.528	0.0729992	0.0187886	0	0.0243	0.0139936	0.0381369	0	0.0216368	0	0	0	0	0	0	0.0415853	0	0.0220645	0.0128145	0.0311686	0	0.0312309	0.0151145	0	0	0	0.0371842	0	0	0.0403188	0	0.0478	0	0	0	0	0	0	0	0	0	0.0335969	0	0	0	0	0	0	0
	110.535	0	0	0.0210994	0	0.0223897	0	0	0	0	0	0	0	0	0	0.0259908	0	0	0.0136687	0	0	0.0371797	0.011137	0	0	0	0	0	0	0	0	0.0378417	0	0	0	0	0	0	0	0	0	0.0296443	0	0	0	0	0	0	0
	110.548	0	0	0	0	0	0	0	0	0	0	0	0	0	0	0	0	0	0.0119602	0	0	0	0	0	0	0	0	0	0	0	0	0	0	0	0	0	0	0	0	0	0	0.027668	0	0	0	0	0	0	0
	110.913	0	0.170202	0.133981	0.161352	0.252817	0.133479	0.114258	0.199924	0.124367	0.0827545	0.118989	0.17943	0.0818348	0.0839573	0.0831705	0	0.118346	0.114476	0.118441	0.107198	0.0342053	0.173419	0.0777767	0.246207	0	0.108692	0.152292	0.0886328	0.0518385	0.0849942	0.0497917	0	0	0	0.075528	0.0454749	0.112919	0.127514	0.0877953	0.118085	0.0256917	0.0720481	0.101907	0.232893	0.0931259	0.07777	0.109878	0.132295
	110.93	0	0	0	0	0	0	0	0	0	0	0	0	0	0	0	0	0	0	0	0	0	0	0	0	0	0	0	0	0	0	0	0	0	0	0	0	0	0	0	0	0	0	0	0	0	0	0	0
	110.94	0	0.0342615	0.0147695	0.032076	0.0429136	0.0258786	0.0496773	0.0328879	0.029848	0	0.0266268	0.0310011	0	0	0.0329217	0.0734017	0.0340997	0.0222117	0.021818	0.0331053	0	0.0198875	0.0750477	0.0256984	0	0.0271731	0.0534485	0	0	0.0645326	0	0	0.0687242	0	0	0	0.0610021	0.0262915	0.0473633	0.075443	0.027668	0.0355167	0	0.0253864	0.0772747	0	0.0778306	0.0490405
	110.96	0	0.0729438	0.0949471	0.101088	0.129674	0.0762737	0.105564	0.115973	0.0953477	0.0420555	0.0865371	0.0760935	0.0568297	0.077499	0.0346544	0.124464	0.0702054	0.114476	0.0571425	0.0788222	0.0505643	0.0938692	0.110525	0.112741	0.0739548	0.0429048	0.135452	0.056725	0.0619182	0.108604	0.0497917	0	0.057873	0	0	0.0926988	0.094748	0.0578413	0.0600705	0.0869235	0.0474309	0.0629153	0	0.132451	0.118884	0.0478585	0.0717262	0.11861
	110.976	0.668223	0.303932	0.3397	0.651241	0.539219	0.896216	0.358918	0.52188	0.546384	0.341871	0.714763	0.403953	0.57057	0.719019	0.502489	1.08666	0.433267	0.492075	0.419737	0.361006	0.657337	0.58708	0.870553	0.36558	0.961412	0.487685	0.311905	0.634611	0.623502	0.209337	0.778742	0.118067	0.325536	0	0.406518	0.627903	0.454271	0.262915	0.105123	0.595344	0.849803	0.207012	0.331198	0.258279	0.229843	0.43272	1.23003	0.466455
	111.01	14.4183	7.07113	10.7185	7.02562	7.99033	8.53584	1.6853	7.51057	4.01041	10.4352	3.04461	3.04092	9.25301	4.58536	12.3647	0.368604	10.925	8.54382	8.43735	7.30682	13.7832	8.89132	0.623578	5.63043	0.301366	9.76657	4.19022	3.92584	12.4715	0.424971	13.6867	4.43931	0.350855	6.84884	1.12626	1.21558	3.70036	8.65516	0.239127	0.75771	24.415	3.28986	1.36778	8.59716	0.122847	7.54867	0.396783	7.7427
	111.019	0	0	0	0	0	0	0	0	0	0	0	0	0	0	0	0.172334	0	0	0.0623372	0	0	0	0	0	0.1627	0	0	0.144176	0	0	0	0	0	0	0	0	0	0	0	0	0	0	0	0	0	0	0.1404	0
	111.043	0.220869	0.0784698	0.229983	0.133164	0.107284	0.162082	0.154	0.0718342	0.075449	0.196711	0.0690633	0.0620021	0.10002	0.131318	0.263373	0.0941456	0.193566	0.150356	0.0748047	0.179715	0.359899	0.179783	0.0723187	0.083727	0.0868968	0.168759	0.0856641	0.0874511	0.191515	0.047219	0.246967	0.257385	0.220641	0.237925	0.102185	0.208135	0.103833	0.141974	0.118986	0.0885636	0.347826	0.243543	0.0812072	0.107064	0.0931259	0.0727847	0.0961437	0.117469
	111.054	0.181562	0.0917323	0.133981	0.0690121	0.0671692	0.129393	0.158967	0.060583	0.0795946	0.0949641	0.0873692	0.0826695	0.0875178	0.111943	0.131687	0.118081	0.0982875	0.077741	0.067532	0.102469	0	0	0.0777767	0.0489098	0.17934	0.0943907	0.0790745	0.131177	0	0.138509	0	0.198352	0.217024	0.144454	0.166606	0.136425	0.094748	0.0893911	0.2553	0.119725	0.256917	0.17048	0.128976	0.103753	0.188233	0.097711	0.117509	0.0832548
	111.075	0.383714	0.18678	0.154025	0.149688	0.148332	0.209753	0.216096	0.141072	0.18655	0.195355	0.124813	0.267736	0.235275	0.357357	0.27377	0.240949	0.189554	0.102516	0.222336	0.282183	0.254309	0.132053	0.371145	0.139269	0.223713	0.237407	0.136184	0.223355	0.198714	0.269148	0.29875	0.31878	0.262237	0.283244	0.31544	0.327069	0.202475	0.205074	0.40201	0.308332	0	0.168451	0.305721	0.218544	0.346745	0.142578	0.212127	0.195022
	111.091	0.230228	0.1061	0.224708	0.0680401	0.0904918	0.153909	0.139096	0.0718342	0.060525	0.164152	0.047429	0.0986397	0.0954739	0.413328	0.226986	0.126059	0.146428	0.117893	0.101817	0.156068	0.178462	0.0986422	0.0750477	0.0969907	0.388262	0.131575	0.0519842	0.114632	0.223194	0.207764	0.25095	0.481712	0.560645	0.515504	0.515367	0.376042	0.159644	0.107795	0.279559	0.131205	0.294467	0.111624	0.141715	0.0993381	0.966924	0.110673	0.180079	0.098081
	111.117	1.67898	0.39677	0.549638	0.950617	0.364766	0.873062	0.346499	0.532265	0.259512	0.385283	0.346149	0.178491	0.664908	0.826656	0.80918	0.263289	0.36908	0.433983	0.478958	0.952172	0.849184	0.247401	0.177385	0.362264	0.397507	0.569204	0.202079	0.308442	0.682541	0.229799	1.01973	1.01537	0.453942	0.492844	0.364311	0.321822	0.612617	0.612592	0.310749	0.311613	0.875495	0.714393	0.186299	0.343268	0.231824	0.26023	0.250279	0.510934
	111.136	0	0	0.0263742	0	0	0	0	0	0	0	0	0	0	0	0.0346544	0	0.0140411	0	0	0	0	0.0119325	0	0	0	0	0	0	0	0	0.0398333	0	0	0	0	0	0	0	0	0	0	0	0	0	0	0	0	0
	111.509	0.13664	0.0287354	0.0158245	0.0631801	0	0.0340508	0	0.0225023	0	0	0	0	0	0	0	0	0	0.0162316	0.0259738	0.0315289	0	0	0	0.0281853	0	0.0214524	0	0	0.0287992	0	0.053775	0	0	0	0	0	0	0.0236624	0	0	0.0316206	0	0	0	0	0.0259233	0	0.0216691
	111.528	0	0	0.0126596	0	0.010262	0	0	0	0	0	0	0	0	0	0	0	0.015044	0	0	0	0.0461028	0.01591	0	0	0	0	0	0	0.0201594	0	0	0	0	0	0	0	0	0	0	0	0.027668	0	0	0	0	0	0	0.0205286
	111.539	0	0	0.0158245	0	0	0	0	0	0	0	0	0	0	0	0	0	0	0.0102516	0	0	0	0	0	0	0	0	0	0	0.0187195	0	0	0	0	0	0	0	0	0	0	0	0.0316206	0	0	0	0	0	0	0
	111.756	0	0	0.0116046	0	0	0	0	0	0	0	0	0	0	0	0	0	0	0	0	0	0	0	0	0	0	0	0	0	0	0	0	0	0	0	0	0	0	0	0	0	0	0	0	0	0	0	0	0
	111.792	0	0	0.0168795	0	0.0121278	0	0	0	0	0	0	0	0	0	0	0	0.0130381	0.0102516	0	0	0	0.0119325	0	0	0	0	0	0	0	0	0	0	0	0	0	0	0	0	0	0	0	0	0	0	0	0	0	0
	111.85	0	0	0.0116046	0	0.0121278	0	0	0	0	0	0	0	0	0	0	0	0.0140411	0	0	0	0	0.0103415	0	0	0	0	0	0	0	0	0	0	0	0	0	0	0	0	0	0	0	0	0	0	0	0	0	0
	111.868	0	0	0	0	0	0	0	0	0	0	0	0	0	0	0	0	0	0	0	0	0	0	0	0	0	0	0	0	0	0	0	0	0	0	0	0	0	0	0	0	0	0	0	0	0	0	0	0
	111.898	0	0	0.0105497	0	0.0139936	0	0	0	0	0	0	0	0	0	0	0	0.0160469	0.0111059	0	0	0	0	0	0	0	0	0	0	0.0316791	0	0	0	0	0	0	0	0	0	0	0	0.027668	0	0	0	0	0	0	0
	111.911	0	0.0176833	0.0210994	0.016524	0.0130607	0	0	0	0	0	0	0	0	0	0	0	0.015044	0.0111059	0	0	0.0461028	0.012728	0	0.0149216	0	0.0228826	0	0	0.0215994	0	0.0378417	0	0	0	0	0	0	0	0	0	0.0256917	0	0	0	0	0	0	0
	111.936	0	0.0906271	0.0696279	0.142884	0.174453	0.0939801	0.237209	0.167902	0.146753	0.118027	0.173906	0.124004	0.147757	0.163609	0.0693088	0.272863	0.0972846	0.086284	0.0966227	0.11981	0	0.11137	0.261985	0.147559	0.242202	0.0757986	0.213062	0.15363	0.0791977	0.234521	0.03585	0.099176	0.081384	0	0.133285	0.173154	0.195986	0.115683	0.227575	0.296852	0.0395257	0.123801	0.106684	0.109272	0.255601	0.0927258	0.326583	0.141419
	111.947	0	0.117152	0.104442	0.169128	0.227629	0.102152	0.194983	0.237139	0.13017	0.0976774	0.149776	0.17943	0.101157	0.0990265	0.0589124	0.247332	0.100293	0.128145	0.0966227	0.143456	0.0624618	0.143986	0.23333	0.242891	0.116479	0.0757986	0.277493	0.151267	0.0907174	0.292758	0.0557667	0.132235	0.115746	0.1048	0.0688637	0.171405	0.175219	0.148547	0.212557	0.265691	0.055336	0.146126	0.148084	0.193158	0.213991	0.0857464	0.209074	0.203005
	111.968	0.353765	2.61824	2.19328	4.56646	4.41824	1.67666	0.561353	4.42256	3.4035	0.923865	3.19022	2.68488	1.72535	0.902002	0.951263	1.62441	2.20445	2.85848	1.60934	1.99105	0.524977	3.09768	1.1994	3.91776	1.15369	1.25139	3.32918	0.761061	0.825096	0.618569	0.677167	0.47699	0.571496	0.164281	0.528696	0.776571	1.33945	2.25187	0.529082	1.24973	0.241107	1.35572	0.619404	2.92275	0.532997	1.38092	1.35212	2.99375
	111.982	0.104819	0.365824	0	0.469476	0	0	0.288128	0.496781	0.500783	0.218418	0.599103	0.42556	0.348934	0.497285	0	0.911138	0.405185	0.402374	0.33766	0.455592	0.22754	0.499575	0.66042	0.503191	0.660046	0.253139	0.3573	0.348622	0.167035	0.332107	0.1912	0.250301	0.244152	0.189773	0.335433	0.377791	0.410142	0.322071	0.298042	0.652746	0.0612649	0.218174	0.315275	0	0.23975	0.370903	0.711158	0.493826
	112.006	14.9293	7.13744	9.93147	7.24335	7.68807	8.06458	1.53875	7.17909	3.56434	9.72704	2.90981	2.71118	9.33371	3.95676	11.7114	0.355839	10.4917	8.5387	8.18904	7.02621	12.3972	8.00991	0.448922	5.69178	0.22926	9.0615	4.25904	3.55122	12.7105	0.435989	12.2727	4.50543	0.300216	6.58542	1.0685	1.12813	3.54851	8.27657	0.214868	0.75115	22.255	3.506	1.26269	8.82123	0	7.44099	0.305218	7.30475
	112.022	1.34768	0.569183	0	0.535573	0.78364	1.11686	0.331596	0.553902	0.25205	1.53028	0.19138	0.170976	0.779704	0.611381	1.55945	0.10372	1.29278	0	0.788566	0.863891	1.63888	0	0.0682252	0.464229	0.13127	1.07977	0.216723	0.237536	1.18797	0.1149	1.46786	0.845358	0.057873	1.66264	0.277676	0.220378	0.525657	0.637569	0.0311905	0.0951238	0	0.366329	0.146491	0.899562	0	0.383865	0.112931	0
	112.037	0.305099	0.216621	0.261632	0.142884	0.208971	0.211115	0.137855	0.184346	0.145923	0.331018	0.109003	0.208553	0.223909	0.146387	0.351742	0.097337	0	0	0.239998	0.168679	0.327181	0.217967	0.139179	0.193152	0.125723	0.307485	0.129594	0.17372	0.33407	0.119621	0.368458	0.155848	0.215215	0.181276	0.182156	0.106691	0.133685	0.205074	0.191764	0.0934838	0.426878	0.132934	0.253175	0.198676	0.204084	0.152549	0.0869871	0.226955
	112.052	0.248946	0.310564	0.238423	0.226476	0.225763	0.236993	0.248386	0.223292	0.168309	0.389353	0.109836	0.167218	0.519424	0.36812	0.639373	0.513812	0.281824	0.20674	0.452984	0.334206	0.38072	0.174215	0.436641	0.247036	0.687779	0.391864	0.10104	0.139449	0.247673	0.635882	0.2868	0.928004	0.752349	0.70811	0.795265	0.599919	0.608723	0.303667	0.302663	0.518261	0.270751	0.252676	0.310498	0.22627	0.521109	0.123634	0.543288	0.225814
	112.075	0.196536	0.112731	0.244753	0.0874801	0.183782	0.110324	0.227274	0.109915	0.129341	0.193998	0.123149	0.141853	0.10684	0.17222	0.164608	0.269671	0.123361	0.0939726	0.221297	0.222279	0.196309	0.140804	0.204675	0.0887009	0.216318	0.148737	0.133255	0.171357	0.181435	0.266	0.165308	0.221965	0.403303	0.362552	0.344319	0.269351	0.147963	0.159064	0.225264	0.232889	0.187747	0.157288	0.251583	0.116998	0.275415	0.153546	0.303692	0.253186
	112.086	0.256433	0.0972584	0.139256	0.129276	0.112882	0.118497	0.18629	0.11078	0.136803	0.111244	0.0973543	0.122125	0.0977471	0.182984	0.169806	0.284033	0.118346	0.101661	0.13922	0.159221	0.188873	0.136031	0.177385	0.082898	0.227411	0.105832	0.124469	0.18672	0.113757	0.221929	0.165308	0.262108	0.314685	0.280411	0.271012	0.258857	0.166133	0.147232	0.254144	0.213209	0.213439	0.171495	0.221329	0.121413	0.245694	0.147564	0.169396	0.127733
	112.098	0.144127	0.0541552	0.0727928	0.049572	0.0597059	0.0558432	0.0633386	0.0450045	0.0397973	0.101747	0.0490932	0.0338193	0.0466004	0.103332	0.086636	0.071806	0.0571672	0.0512578	0.0581814	0.07094	0.063949	0.0429571	0	0.0373041	0.0942923	0	0.030019	0.0508162	0.102237	0.0676805	0.0936084	0.127512	0.12298	0.175611	0.119956	0	0.0610021	0.0538976	0.568359	0.0770831	0.083004	0	0.0413997	0.0474616	0.130773	0.0309086	0.0579914	0.0615857
	112.112	0.0823581	0	0	0	0.0429136	0	0	0.0276951	0.0331644	0.0474821	0	0.0347588	0.0431906	0	0	0.0877629	0.0371085	0.0307547	0.0519477	0	0	0	0.0573091	0	0	0.0657874	0	0.0449073	0.0590383	0.0535148	0	0	0.182662	0	0.0932993	0.0717104	0.0493209	0	0.110899	0	0.0632412	0.0608858	0.042992	0	0.0832189	0.0358938	0.050361	0.0319333
	112.119	0.16846	0.0497344	0.0506385	0.0806761	0.0354504	0.0858079	0.0670644	0.0666413	0	0	0.0257947	0	0.0454638	0.094721	0.055447	0	0.0361056	0.0427148	0	0.0882808	0.0922056	0.0437526	0	0.0290143	0	0	0	0	0.0662381	0	0.105558	0.0802854	0	0	0	0	0.0739813	0.0788745	0	0	0.0770752	0	0	0.0441503	0	0	0.0442566	0.0513214
	112.515	0.0524097	0	0.0105497	0	0	0	0	0	0	0	0	0	0	0	0	0	0.0130381	0.0196488	0	0.028376	0.0565131	0	0	0.0124347	0	0	0	0	0	0	0	0	0	0	0	0	0	0	0	0	0.0316206	0	0	0	0	0	0	0
	112.525	0.262048	0.121573	0.0706828	0.144828	0.106351	0.130755	0.0310483	0.10126	0.0281897	0.162796	0.0307872	0	0.159123	0.0968738	0.152479	0	0.0982875	0.0529664	0.120519	0.179715	0.156155	0.0620491	0	0.103623	0	0.101541	0.0336799	0.0496344	0.107997	0	0.163317	0.14168	0	0.110465	0	0	0.0843646	0.119626	0	0	0.183795	0	0	0.0960269	0	0.0458644	0	0.0843953
	112.843	0	0	0.00949471	0	0	0	0	0	0	0	0	0	0	0	0	0	0	0.014523	0	0	0	0.0103415	0	0	0	0	0	0	0	0	0	0	0	0	0	0.0612162	0	0	0	0	0.027668	0	0	0	0	0	0	0
	112.873	0	0	0	0	0	0	0	0	0	0	0	0	0	0	0.0259908	0.0686146	0.0180528	0.0222117	0	0	0.023795	0.011137	0	0	0	0	0	0	0	0	0	0	0.054256	0	0	0.0822046	0	0	0.0381217	0	0	0	0	0	0.0752933	0	0.0412044	0
	112.895	70.4742	85.1	40.9528	33.0082	53.156	56.6114	126.468	50.7305	51.2374	92.9224	47.112	60.2351	74.8402	252.078	109.598	208.347	76.7284	38.3391	107.636	94.3234	47.7759	43.9515	186.23	46.5904	255.434	71.2163	29.0577	71.9391	52.8911	223.129	80.4255	289.117	292.725	360.382	292.971	251.721	158.628	58.1976	113.646	231.279	93.1048	45.5568	116.844	71.199	310.595	54.7561	203.922	45.7901
	112.933	0	0.111626	0	0.0680401	0	0	0.172629	0.117704	0.0878857	0	0.113164	0.0939426	0.0761518	0.14854	0	0.242545	0	0	0.0810384	0	0	0	0.20604	0.114399	0.205224	0	0.131791	0.0957235	0	0.165266	0	0.229049	0.112129	0	0.0999635	0.106691	0.134983	0.0854474	0.162883	0.206648	0	0.0923434	0.090761	0	0.229843	0.057829	0.192287	0
	112.943	0	0.174623	0	0.185652	0	0.18796	0.216096	0.188673	0.175771	0.162796	0.188884	0.168157	0.170489	0.230344	0	0.411688	0.178522	0.146085	0.143376	0.167103	0.133847	0.196489	0.335668	0	0.295819	0.114413	0.202812	0.17372	0	0.254982	0	0.184184	0.189896	0	0.177713	0.25361	0.21805	0.148547	0.184832	0.323093	0	0.0943729	0.165599	0	0.235787	0.151552	0.40594	0.197302
	112.956	0.172203	1.09084	1.03281	1.58728	1.64005	0.569329	0.403628	1.77422	0.970059	0.469394	1.01265	0.935668	0.68764	0.372426	0.467834	0.314351	0.788306	1.05078	0.627528	0.936408	0.226052	1.15507	0.338397	1.78314	0.231109	0.547752	1.72866	0.302533	0.629262	0.269148	0.2151	0.271553	0.18447	0	0.162163	0.250112	0.757984	1.26331	0.463236	0.618305	0.304348	0.947788	0.291391	1.76932	0.243712	0.520461	0.497505	1.38568
	112.973	0	0	0	0	0	0	0	0	0.0306771	0	0	0	0	0	0	0.0574448	0	0	0	0	0.0580003	0	0	0	0	0	0	0	0	0	0.0816584	0	0.0560645	0	0.0688637	0	0	0	0	0.050842	0.027668	0	0	0	0.0812375	0.0857464	0	0
	112.989	0.0655121	0.05305	0.098112	0.0758161	0.088626	0.0749117	0	0.0666413	0	0.0461254	0.047429	0.0319405	0.0431906	0	0.0658433	0	0.0471379	0.104224	0.0322076	0.0535991	0.0773337	0.0755727	0.0477576	0.0754372	0	0.044335	0.0388051	0	0.0950373	0	0.0796667	0	0.0705328	0.11613	0	0.0647143	0.0363417	0.0538976	0	0	0.114625	0	0	0.077263	0	0.0319056	0	0.0764119
	113.009	1.00701	0.681914	0.765907	0.478224	0.615717	0.829477	0.172629	0.473413	0.389682	0.816692	0.28291	0.311889	0.763791	0.284163	0.797051	0	0.744177	0.538207	0.602593	0.524956	1.06185	0.642765	0.0491221	0.351488	0	0.686477	0.374872	0.47389	1.00221	0.0645326	1.01774	0.391981	0.108512	0.507006	0.113292	0.101444	0.223242	0.529774	0.0404321	0.104964	1.72925	0.327768	0.128976	0.614793	0	0.51049	0.0427305	0.537164
	113.02	0.587737	0.383507	0	0.240084	0.26961	0.501227	0.254596	0.144534	0.260341	0.317452	0.179731	0.195401	0.337569	0.185137	0.298028	0.10372	0.289848	0	0.3574	0.3547	0.377745	0	0.121441	0.155848	0.181189	0.35039	0.156685	0.306079	0.475186	0.133787	0.541733	0.273915	0.461176	0	0.217698	0.0961969	0.0999396	0.244511	0.28649	0.208288	0	0.252676	0.31846	0.238412	0.136717	0.239292	0.125139	0.21555
	113.039	0	0.0431031	0.0506385	0.035964	0.0485111	0	0.0769998	0.0363498	0.0315062	0.0827545	0	0.0310011	0.0409174	0.137776	0.0658433	0.0686146	0	0.0375891	0.0831163	0.056752	0.0803081	0.170237	0.0573091	0.0513968	0	0.0629271	0	0.0531797	0.070558	0.0629586	0.1195	0.151125	0.0687242	0.297406	0.137727	0.0734594	0.111621	0.0630996	0.0392769	0.0639626	0	0	0.0525458	0.045254	0.0653863	0.0458644	0.0549392	0.0353548
	113.059	0.286381	0.118257	0.139256	0.142884	0.0914247	0.166168	0.132887	0.077027	0.090373	0.135663	0.0923617	0.0610627	0.115933	0.226039	0.294562	0.124464	0.186546	0.110204	0.11948	0.204938	0.233488	0.103415	0.0900572	0.156677	0.116479	0.131575	0.107629	0.0791787	0.154076	0.100734	0.197175	0.238495	0.133831	0.169946	0.17327	0.169656	0.116813	0.207703	0.125917	0.106604	0.235178	0.155259	0.0827995	0.116998	0.148605	0.127623	0.0732523	0
	113.071	0.655121	0.412243	0.595002	0.312984	0.500037	0.397713	0.458273	0.289068	0.441087	0.549435	0.547514	0.329739	0.455774	0.434856	0.810913	0.813801	0.399168	0.488658	0.678437	0.565943	0.458054	0.468551	0.83917	0.421951	0.872666	0.592087	0.422463	0.610976	0.459347	0.908178	0.503892	0.526578	0.689051	0.691115	1.10182	0.937482	0.476336	0.427237	0.646913	0.657666	0.667985	0.392713	0.617812	0.441503	0.628105	0.48357	0.601279	0.45505
	113.096	0.164716	0.0320511	0	0.0748441	0	0.128031	0.0658224	0.0320225	0	0.430052	0	0.5242	0.0647859	0.111943	0	0.0670189	0	0.063218	0	0.0520226	0.102616	0.0326156	0	0	0.0776525	0.0872398	0	0.0425438	0.103677	0.0487929	0.111533	0.158209	0	0	0	0.0594672	0.0674917	0.052583	0	0	0.130435	0.077122	0	0.0529803	0	0	0	0.0604453
	113.107	1.27093	0.281828	0.437812	0.435456	0.235092	0.351404	0.663192	0.299453	0.361492	0.377143	0.303712	0.320344	0.343252	0.464994	0.500756	0.72923	0.315924	0.360513	0.361556	0.406722	0.542823	0.26888	0.272901	0.231286	0.58794	0.344669	0.26651	0.341532	0.452147	0.580793	0.545717	0.93745	0.994693	0.586315	0.599781	0.683872	0.41144	0.307611	3.58113	0.787232	0.863637	0.570297	0.468136	0.330023	1.00457	0.26023	0.528027	0.244062
	113.132	0.462328	0.0674177	0.262687	0.225504	0.150198	0.307819	0.196225	0.11857	0.136803	0.181789	0.141455	0.0798512	0.159123	0.305691	0.389862	0.1851	0.163478	0.170859	0.0779215	0.208091	0.455079	0.0906872	0.0873282	0.0712923	0.223713	0.190211	0.110558	0.14654	0.241913	0.129065	0.408292	0.351839	0.236918	0.189773	0.217698	0.250112	0.147963	0.141974	0.236816	0.178767	0.332016	0.29834	0.0636919	0.171082	0.11294	0.145569	0.141926	0.156245
	113.162	0	0	0.0105497	0	0	0.0245165	0	0	0	0	0	0	0	0	0.0225253	0	0	0.0128145	0	0	0.0342053	0.01591	0	0	0	0	0	0	0	0	0	0	0	0	0	0	0	0	0	0	0	0	0	0	0	0	0	0
	113.506	0.0617686	0	0.0210994	0.027216	0.0121278	0.0326887	0	0	0	0	0	0	0	0	0	0	0	0.0136687	0	0.028376	0.023795	0.0198875	0	0	0	0	0	0	0.0460787	0	0.041825	0	0	0	0	0	0	0	0	0	0.0237154	0	0	0	0	0	0	0
	113.516	0	0	0	0	0.010262	0	0	0	0	0	0	0	0	0	0	0	0	0	0	0	0	0	0	0	0	0	0	0	0	0	0	0	0	0	0	0	0	0	0	0	0	0	0	0	0	0	0	0
	113.518	0	0	0	0	0	0	0	0	0	0	0	0	0	0	0	0	0	0	0	0	0	0	0	0	0	0	0	0	0	0	0	0	0	0	0	0	0	0	0	0	0	0	0	0	0	0	0	0
	113.531	0.0823581	0.026525	0.0580232	0.04374	0.029853	0.043585	0.0273225	0.0216368	0.0339935	0.0583351	0.0241305	0.0582444	0.0409174	0	0.0727742	0	0.0441291	0.0452777	0	0.0504462	0.116001	0.0286381	0	0.0248694	0	0.0586366	0.0490555	0.150085	0.070558	0	0.0975917	0	0	0	0	0	0	0.0394373	0	0	0.102767	0.06393	0	0.0540841	0	0.0658054	0	0.050181
	113.541	0	0	0	0	0	0	0	0	0	0	0	0	0	0	0	0	0	0.0102516	0	0	0	0.0238651	0	0	0	0	0	0	0	0	0	0	0	0	0	0	0	0	0	0	0	0	0	0	0	0	0	0
	113.83	0	0	0	0	0	0	0	0	0	0	0	0	0	0	0	0	0	0.0119602	0	0	0	0	0	0	0	0	0	0	0	0	0	0	0	0	0	0	0	0	0	0	0	0	0	0	0	0	0	0
	113.877	0	0.020999	0.00949471	0	0.0111949	0	0	0	0	0	0	0	0	0	0	0	0	0.0119602	0	0	0	0	0	0	0	0	0	0	0	0	0	0	0	0	0	0	0	0	0	0	0	0	0	0	0	0	0	0
	113.896	0	0.0243146	0.0179345	0.026244	0.0251884	0.0286026	0.037258	0	0.0207278	0.0339158	0.0257947	0.0253645	0	0.10979	0.043318	0.0606362	0.030088	0.0196488	0.0311686	0.0378346	0	0.0230696	0	0.0207245	0	0.0200223	0	0	0	0.044071	0	0.0755627	0.0651072	0	0.0666423	0.0647143	0.0454271	0	0.0473633	0.0656026	0	0	0.0382151	0	0.0951073	0	0.0396783	0.026231
	113.908	0	0	0.0168795	0	0.0279872	0	0	0.0207713	0.0497466	0	0.0224664	0	0	0	0	0	0	0	0	0	0	0.00954602	0	0.0256984	0	0	0	0	0	0	0	0	0	0	0	0	0	0	0	0	0	0	0	0.0507728	0	0	0	0.026231
	113.92	0	0	0.0147695	0	0	0	0	0.0181749	0	0	0	0	0	0	0	0	0	0.0213574	0	0	0	0.0103415	0	0.0232114	0	0	0	0	0	0	0	0	0	0	0	0	0	0	0	0	0	0	0	0.0231789	0	0	0	0
	113.94	0.142255	1.40914	0.687839	1.40163	1.8173	0.886682	2.77696	1.82009	1.44514	0.754287	1.90382	1.81309	1.27071	1.71574	0.537143	4.02752	0.858511	1.08239	1.03792	1.43456	0.499695	1.39849	3.2407	1.72925	2.41462	0.870968	2.51794	1.65921	0.646542	3.68151	0.306717	1.81114	1.45406	1.56917	0.979642	2.19504	2.59064	1.54463	3.46099	3.65079	0.193676	1.87427	1.29772	1.39736	3.4199	1.07183	3.41234	1.75861
	113.963	5.72389	41.4973	36.1685	77.4296	77.5039	26.5991	10.1068	80.5962	59.1811	16.4817	57.8983	45.0661	28.4183	11.0178	16.9183	1.53186	36.1046	47.4032	26.4175	32.3675	8.4844	53.4251	9.07531	68.0618	2.52186	22.4078	55.4173	13.2335	15.4551	3.88297	10.8566	4.2197	2.47407	0.861061	2.28583	6.39447	21.33	38.3264	8.00324	15.8955	4.15415	21.6713	10.6381	50.5576	1.76147	24.9841	11.4258	49.8993
	113.976	0.720633	0	0	5.75911	0	4.80388	4.88204	6.60961	6.42146	3.18808	7.95143	5.82068	5.21129	9.07815	0	17.0834	0	0	4.97036	5.51282	2.24416	0	12.7267	0	9.98019	0	4.58193	5.88758	0	6.53511	0	4.31888	4.53218	1.76744	5.41802	7.86191	7.74467	0	5.81529	11.6904	0	2.56228	5.20681	0	5.98383	5.03411	13.4571	0
	114.01	0.151614	0.113837	0.132926	0.0719281	0.167923	0.148461	0.111774	0.0735651	0.0630124	0.169579	0.0349477	0.0516684	0.10002	0.337982	0.200995	0.189887	0.161472	0.159753	0.107012	0.102469	0.145744	0	0.253798	0.0737793	0.223713	0.133005	0.0666276	0.139449	0.154076	0.311645	0.149375	0.276276	0.361706	0.34839	0.379861	0.300834	0.166133	0.0828183	0.120141	0.23781	0.274704	0.0456643	0.143307	0.176601	0.511202	0.0897346	0.40594	0
	114.02	0	0.0408927	0.0791226	0.0816481	0.0727666	0.089894	0.0447096	0.0614485	0.0389682	0.13295	0.0266268	0.0338193	0.0806982	0	0.12129	0	0.138405	0	0	0.0756693	0.108565	0	0	0	0	0	0	0	0.165595	0	0.13145	0.0897307	0	0.135957	0	0	0.0584063	0.0920203	0	0	0	0	0	0.116998	0	0.0348968	0	0
	114.032	0.058025	0.0276302	0.0601332	0.04374	0.0354504	0	0.073274	0.446584	0.0339935	0.062405	0.0216343	0.0403953	0.0431906	3.59509	0.0485161	1.49676	0	0.0580922	0.045714	0.217549	0.108565	0.0461391	1.26489	0.0273564	0.116479	0.0715081	0.0307512	0.0590885	0.0633582	0.0424971	0.0717	3.7923	0.0651072	6.67889	0.137727	1.53041	1.94688	0.0381227	0.0773985	0	0.112648	0.0355167	0.042992	0.0717442	0.0832189	0.07777	0.0518871	0.0307929
	114.066	11.9494	8.86599	18.5548	4.50911	6.0191	9.55601	14.4871	5.9631	14.1206	9.7691	13.6637	14.5132	14.6564	12.3762	15.3432	16.8202	8.1368	7.42896	12.7137	8.4592	16.8231	5.92808	15.7123	7.84547	36.003	12.3623	9.73715	15.8145	15.8583	23.5859	16.2241	15.3959	22.4312	16.5131	32.8236	17.4011	9.88105	10.6967	29.3063	21.4668	16.7688	12.2563	26.7076	11.3665	25.6849	25.2553	15.1541	9.28006
	114.09	1.29714	0.34372	0.65197	0.729001	0.386223	0.660585	1.32514	0.360902	0.321695	0.577925	0.484275	0.418984	0.512604	0.538188	0.901014	0.607957	0.442294	0.429711	0.497659	0.718858	0.892312	0.370704	0.3575	0.302578	0.726605	0.637852	0.296529	0.483344	0.731499	0.694119	1.02571	1.19956	1.28225	0.829904	0.779715	0.857027	0.770963	0.633625	0.786693	0.537942	0.833993	1.67639	0.480874	0.573954	0.580551	0.447676	0.466984	0.500669
	114.11	0.0767427	0	0	0	0	0	0.0745159	0.0320225	0	0	0.0257947	0	0.0613761	0.0753463	0	0	0	0.0563836	0	0	0	0	0	0	0	0	0	0	0	0	0	0.0826467	0	0	0	0.0734594	0	0.0368081	0.252989	0	0	0	0	0	0.101052	0.0329027	0	0
	114.128	0.121665	0.068523	0.0780676	0.051516	0.0820957	0.0980662	0.0956288	0.0536593	0.135145	0.0813978	0.0698954	0.0798512	0.0829714	0.0753463	0.10223	0.16276	0.0571672	0.0410062	0.141298	0.157644	0.136821	0.0556851	0.0941507	0.0331592	0.085048	0.08867	0.0380729	0.082724	0.105117	0.193598	0.077675	0.120428	0.220641	0.135957	0.184377	0.136425	0.0921521	0.0565267	0.175591	0.0803632	0.100791	0.177583	0.157637	0.105961	0.150587	0.106684	0.102248	0.111767
	114.221	0	0	0	0	0	0	0	0	0	0	0	0	0	0	0	0	0	0	0	0	0	0	0	0	0	0	0	0	0	0	0	0	0	0	0	0	0	0	0	0	0	0	0	0	0	0	0	0
	114.272	0	0	0.0116046	0	0.0121278	0	0	0	0	0	0	0	0	0	0	0	0	0	0	0	0	0	0	0	0	0	0	0	0	0	0	0	0	0	0	0	0	0	0	0	0	0	0	0	0	0	0	0
	114.521	0	0	0.0242643	0.015552	0.0111949	0	0	0	0	0	0	0	0	0	0.0242581	0	0	0.0102516	0	0	0	0	0	0.0132637	0	0	0	0	0.0244793	0	0.029875	0	0	0	0	0	0	0	0	0	0	0	0	0	0	0	0	0
	114.529	0	0	0.0295391	0	0.0158594	0	0.0285644	0	0	0.0339158	0.019138	0	0	0	0	0	0.0230675	0.0111059	0.021818	0	0.0565131	0.014319	0	0	0	0	0	0	0.0201594	0	0	0	0	0	0	0	0	0	0	0	0.0335969	0	0	0	0	0	0	0
	114.727	0	0	0.00949471	0	0	0	0	0	0	0	0	0	0	0	0	0	0.0130381	0.014523	0	0	0	0.00954602	0	0	0	0	0	0	0	0	0	0	0	0	0	0	0	0	0	0	0	0	0	0	0	0	0	0
	114.75	0	0	0.0105497	0	0	0	0	0	0	0	0	0	0	0	0.0259908	0	0	0.0111059	0	0	0	0	0	0	0	0	0	0	0	0	0	0	0	0	0	0	0	0	0	0	0	0	0	0	0	0	0	0
	114.81	0	0.0176833	0.0126596	0	0.0111949	0	0	0	0	0	0	0	0	0	0.0277235	0	0.0190557	0.0136687	0	0	0	0.00954602	0	0	0	0	0	0	0	0	0	0	0	0	0	0	0	0	0	0	0	0	0	0	0	0	0	0
	114.837	0	0	0.0126596	0	0	0	0	0	0	0	0	0	0	0	0	0	0	0	0	0	0	0.0119325	0	0	0	0	0	0	0	0	0	0	0	0	0	0	0	0	0	0	0	0	0	0	0	0	0	0
	114.849	0	0.0198938	0.0105497	0	0.0121278	0.0231545	0	0	0	0	0	0	0	0	0	0	0	0	0	0	0	0.00954602	0	0	0	0.0214524	0	0	0.0215994	0.0535148	0	0	0	0	0	0	0	0	0	0	0	0	0	0	0	0	0	0
	114.868	0	0	0.0116046	0.015552	0.0177252	0	0	0	0	0	0	0	0	0	0.0311889	0	0.0210616	0.014523	0	0	0	0.0103415	0	0.0190665	0	0	0	0	0.0259193	0	0.0318667	0	0.0452133	0	0	0	0	0	0	0	0	0	0	0.0209714	0	0	0.0412044	0.0296524
	114.893	31.9999	38.8006	19.3618	15.6735	24.8405	26.5991	57.3711	24.1588	23.3146	42.8831	22.0645	27.8775	34.5843	111.267	50.4741	99.2454	35.6212	17.6224	49.129	43.8456	22.4104	20.2089	83.2429	21.963	113.502	32.4718	13.5393	32.7362	23.5923	107.219	38.0289	131.682	131.535	164.256	135.128	111.13	74.4265	26.8804	53.8867	107.715	43.3301	21.1152	56.7113	33.2518	139.419	24.8954	92.1911	21.5333
	114.936	0.058025	0.373561	0.313325	0.493776	0.476715	0	0	0.411099	0.321695	0.210278	0.30288	0	0	0	0.21659	0	0.308904	0.314381	0	0	0	0.346043	0	0.462571	0	0	0.430517	0	0.231833	0	0	0	0	0	0.0710852	0	0	0.332588	0	0	0	0	0	0.522077	0.0752933	0	0	0.38206
	114.956	1.6247	13.0691	7.6443	12.2841	13.1456	5.5026	16.7487	13.214	9.75863	5.62188	10.3562	11.554	7.18782	11.2051	4.36645	11.69	6.69157	7.80742	9.83993	9.90164	2.11181	8.74893	12.4538	14.1291	7.62104	5.74496	16.7477	6.89563	5.57408	20.4726	2.63896	12.1302	4.71665	16.6632	5.09592	7.54533	17.5232	13.0261	16.5691	19.0756	2.71542	13.883	7.979	15.0552	11.1394	7.07109	14.8351	11.2211
	114.977	0.492277	0.828907	0.763797	0.964225	0	0.687825	0.72653	0.862876	0.891293	0.489744	1.16659	0.898091	0.772884	1.19262	0.493825	2.13822	0.83745	0.871383	0.730385	0.78034	0.493746	1.12882	1.54189	1.1556	1.43287	0	0.765851	0.891055	0.439187	0.882995	0.450117	0.630476	0.658306	0.379547	0.828586	1.05991	0.877392	0.591559	0.778606	1.50394	0.543479	0.417067	0.740418	0	0.816338	0.764738	1.6848	1.00818
	115.006	0.157229	0.102784	0.16774	0.0592921	0.107284	0.128031	0.036016	0.0415427	0.0464302	0.143803	0.0424365	0.0601233	0.0954739	0	0.103963	0	0.149437	0.0871383	0.0789605	0.07094	0.165078	0.0994377	0	0.0580286	0	0.118703	0.0402694	0.0673609	0.126716	0	0.133442	0	0	0	0	0	0	0.0696725	0	0	0.300396	0.0619005	0.0445843	0.109272	0	0.0608201	0	0.0958
	115.024	1.30463	0.547078	1.20583	0.702757	0.793902	0.69736	0.163935	0.566019	0.286043	0.993054	0.246298	0.207613	0.752425	0.32076	1.128	0	1.19349	0.939726	0.713761	0.693635	1.44703	0.856755	0	0.491585	0	0.850946	0.332406	0.317896	1.47452	0.0613847	1.18504	0.580888	0	0.778921	0.0977421	0.0752085	0.292031	0.80452	0	0.0721629	2.58103	0.31965	0	0.921637	0	0.424744	0.0473088	0.759557
	115.036	4.17406	0.76812	0.992725	1.26457	0.710874	1.49823	0.833337	1.20993	1.82819	1.01883	2.48961	1.39035	1.05703	0.561868	1.92505	0.301585	1.0942	1.23531	1.03688	1.57644	1.37119	1.02063	0.401164	0.834783	1.34413	0.913873	0.841997	0.993869	1.91947	0.749208	2.07731	0.861887	0.692668	0.484347	0.644209	0.56144	0.546423	1.31326	0.752036	0.528101	2.65415	1.68349	1.14964	1.81789	0.328913	1.02397	0.465457	0.88615
	115.052	0.224613	0.0972584	0.17407	0.107892	0.164191	0.209753	0.290612	0.10126	0.12105	0.189928	0.119821	0.275252	0.109113	0.264788	0.355207	0.226588	0	0.175131	0	0.233314	0.27513	0	0.197853	0	0.480706	0.195932	0.0966467	0.261171	0.303831	0	0.34655	0.370729	0.226067	0	0.388747	0.293838	0.140175	0.199815	0.244903	0.272251	0.416996	0.178598	0.238845	0	0.493369	0.137593	0	0.135717
	115.069	0.555917	0.431031	0.961076	0.180792	0.364766	0.548898	0.736466	0.344458	0.621833	0.525016	0.677319	0.729934	0.603532	0.71256	0.753733	0.861672	0.438282	0.399811	0.576619	0.460322	0.886363	0.327747	0.82416	0.392108	1.97644	0.589227	0.463465	0.784696	0.930213	1.16159	0.718992	0.684787	0.987459	0.968694	1.46835	0.841286	0.508784	0.527145	1.56183	0.974199	0.816206	0.630168	1.35823	0.509936	1.30376	1.16057	0.894289	0.493826
	115.086	0.859144	0.44982	0.578122	0.402408	0.506568	0.405885	0.579982	0.33061	0.432796	0.436835	0.441007	0.445288	0.505785	0.796518	0.570065	0.654232	0.465361	0.370765	0.627528	0.534414	0.49672	0.465369	0.855544	0.370554	0.893004	0.693628	0.355835	0.467981	0.411828	0.634308	0.563642	0.72493	0.873521	0.818575	1.03518	1.03193	0.516571	0.467989	0.831745	0.636346	0.577076	0.384595	0.742011	0.395145	0.94711	0.413776	0.685214	0.353548
	115.111	0	0.0287354	0.0432537	0.049572	0.0335846	0.0245165	0	0.0268296	0	0	0.019138	0	0	0	0.0502489	0	0.030088	0.0290461	0.0238959	0.042564	0.0490772	0	0	0.0315013	0	0.0314636	0	0	0.0403188	0	0	0	0.0452133	0	0	0	0	0	0	0	0.041502	0.0436348	0	0.0342165	0.0673677	0.0289145	0	0
	115.123	0.505379	0.102784	0.16774	0.158436	0.0792969	0.089894	0.252112	0.115973	0.0804237	0.101747	0.116492	0.0930032	0.142074	0.191595	0.142083	0.344669	0.0802347	0.116184	0.146493	0.146609	0.160616	0.0795502	0.103702	0.120202	0.208922	0.111553	0.112022	0.147721	0.139676	0.168414	0.181242	0.314057	0.321919	0.135957	0.195484	0.209884	0.195986	0.103851	0.577601	0.267331	0.189723	0.224263	0.164007	0.0971306	0.29721	0.0927258	0.172448	0.108345
	115.137	0	0	0	0	0	0	0	0	0	0	0	0	0	0	0	0	0	0.0128145	0	0	0	0	0	0	0	0	0	0	0	0	0	0	0	0	0	0	0	0	0	0	0	0	0	0	0	0	0	0
	115.521	0	0	0.0210994	0.023328	0.0130607	0	0	0	0	0	0	0	0	0	0.0242581	0	0.0200587	0.0281918	0	0	0.0312309	0.0214785	0	0	0	0	0	0	0.0287992	0	0.041825	0	0	0	0	0	0	0	0	0	0.0434783	0	0	0	0	0	0	0
	115.539	0	0	0.0105497	0	0	0	0	0	0	0	0	0	0	0	0	0	0	0.0119602	0	0	0	0	0	0	0	0	0	0	0	0	0	0	0	0	0	0	0	0	0	0	0.0316206	0	0	0	0	0	0	0
	115.568	0	0	0.00949471	0	0	0	0	0	0	0	0	0	0	0	0	0	0	0	0	0	0	0	0	0	0	0	0	0	0	0	0	0	0	0	0	0	0	0	0	0	0	0	0	0	0	0	0	0
	115.578	0	0.0298406	0.0421987	0.04374	0.0335846	0.0286026	0.0459515	0.0242332	0	0	0	0	0	0	0.0519816	0	0.0591731	0.0153773	0.0301297	0	0.023795	0.0182965	0.0586736	0.0198955	0	0.0414747	0	0.0425438	0.0215994	0	0.0438167	0	0	0	0	0.050722	0	0	0.0323457	0	0.0316206	0	0	0	0	0.0468614	0	0.0205286
	115.584	0	0	0.0126596	0	0.010262	0	0	0	0	0	0	0	0	0	0	0	0	0	0	0	0	0.00954602	0	0	0	0	0	0	0	0	0	0	0	0	0	0	0	0	0	0	0	0	0	0	0	0	0	0
	115.742	0	0	0	0	0.0121278	0	0	0	0	0	0	0	0	0	0	0	0	0	0	0	0	0.0119325	0	0	0	0	0	0	0	0	0	0	0	0	0	0	0	0	0	0	0	0	0	0	0	0	0	0
	115.773	0	0	0.00949471	0	0	0	0	0	0	0	0	0	0	0	0	0	0	0	0	0	0	0.00954602	0	0	0	0	0	0	0	0	0	0	0	0	0	0	0	0	0	0	0	0	0	0	0	0	0	0
	115.81	0	0.020999	0.0137146	0	0.019591	0	0	0	0	0	0	0	0	0	0	0	0	0.0111059	0	0	0	0.014319	0	0.0182376	0	0	0	0	0	0	0	0	0	0	0	0	0	0	0	0	0	0	0	0	0	0	0	0.0193881
	115.855	0	0	0.0116046	0	0.0149265	0	0	0	0	0	0	0	0	0	0	0	0	0.0119602	0	0	0	0.0103415	0	0.0132637	0	0	0	0	0	0	0	0	0	0	0	0	0	0	0	0	0	0	0	0	0	0	0	0
	115.868	0	0	0.0116046	0	0.0177252	0	0	0	0	0	0	0	0	0	0	0	0	0.0102516	0	0	0	0.0135235	0	0	0	0	0	0	0	0	0	0	0	0	0	0	0	0	0	0	0	0	0	0	0	0	0	0
	115.892	0	0.0187886	0	0	0.0130607	0	0	0	0	0	0	0	0	0	0	0	0.0160469	0	0.0249349	0	0	0.0182965	0	0.0157506	0	0	0	0	0.0244793	0.0424971	0	0	0	0	0	0	0	0.0210332	0	0	0	0	0	0.0220751	0	0	0.0625697	0
	115.904	0	0	0.0147695	0	0.0158594	0	0	0	0	0	0	0	0	0	0	0	0	0.0119602	0	0	0	0.014319	0	0.0132637	0	0	0	0	0	0	0	0	0	0	0	0	0	0	0	0	0	0	0	0	0	0	0	0
	115.933	0	0	0.0147695	0.196344	0.0270543	0.162082	0.18008	0.0207713	0.194841	0	0	0.0281828	0.200041	0.23465	0	0.486685	0	0.014523	0.15896	0	0.0684106	0.014319	0.372509	0.0315013	0.347587	0	0.0505198	0.170175	0.0201594	0.209337	0.065725	0.118067	0.115746	0	0.144392	0.230873	0.251796	0	0.0485185	0.355894	0	0.0334872	0.132161	0.0242827	0.190215	0.17249	0.393731	0.0330738
	115.943	0	0.356982	0.285896	0.486972	0.570938	0.198856	0	0.489857	0.543896	0.122097	0.713931	0.416166	0.235275	0	0.149014	0	0.258757	0.363076	0.221297	0.304254	0	0.388205	0	0.515626	0	0.203083	0.690438	0	0.175675	0	0	0	0	0	0	0	0	0.352306	0	0	0.0573123	0.373433	0	0.46137	0	0.323045	0	0.388903
	115.964	1.42442	8.95551	5.52592	9.55866	9.97835	5.76956	16.0358	9.92177	10.1375	3.94915	11.4029	10.9659	6.1217	9.78425	3.47757	10.4119	4.69373	5.68705	7.24359	7.589	1.86939	6.89541	11.4032	9.3053	7.6007	5.18147	12.7391	9.62316	3.90229	13.9438	2.25058	7.35556	6.42752	8.32454	4.49614	7.49636	13.2206	8.69592	12.6206	14.4309	2.07115	11.5155	7.58093	9.88525	9.10454	7.4051	14.0721	8.56726
	115.979	0.546558	3.73229	2.92015	6.64168	6.81394	2.51022	0.915304	6.84761	4.72012	1.56827	4.6314	3.68255	2.57098	1.25936	1.59757	0	3.11311	4.09977	2.31479	3.02204	0.816466	4.57573	1.03156	5.84348	0	1.90211	4.158	1.16759	1.27724	0	0.930109	0	0	0	0.304333	0.74334	1.9949	3.23911	0.658465	1.78603	0.36166	1.53635	1.01111	4.22297	0	1.87944	1.42384	4.45812
	116.001	0.0898452	0	0.140311	0.0554041	0	0.143013	0	0.031157	0.0273606	0	0.0374439	0.0347588	0.0340978	0	0.162876	0	0	0	0.0342855	0	0.121949	0	0	0	0	0	0.0344121	0	0.135356	0.047219	0.15535	0	0	0	0	0	0	0	0	0	0.166008	0.0334872	0	0	0	0	0	0
	116.016	0.338791	0	0	0.231336	0	0	0.0596128	0.0761615	0.0912021	0	0.0882013	0.0836089	0.119342	0.0645825	0	0.071806	0	0	0	0.138727	0	0.0723907	0.0463931	0.084556	0	0	0.0666276	0.0791787	0	0.0881421	0.135433	0.115705	0.191704	0.161449	0.124399	0.113687	0.0739813	0.143289	0.116675	0.109884	0	0.110609	0.108276	0	0.0970887	0	0.0732523	0
	116.025	0.224613	0	0.209939	0.115668	0.125009	0.132117	0	0.0900091	0	0	0	0	0.123889	0	0	0	0.19156	0.214428	0.0966227	0	0.218616	0.155123	0	0.109425	0	0	0.0732172	0	0.221754	0	0.211117	0	0	0	0	0	0	0.139345	0	0	0.393281	0	0	0	0.148605	0	0	0.152824
	116.035	0.443611	0.218831	0.209939	0.25272	0.233226	0.256062	0.214854	0.21031	0.198986	0.39478	0.129806	0.199158	0.290968	0.307843	0.47823	0.194674	0.31793	0.186237	0.253505	0.282183	0.413438	0.251379	0.222414	0.202271	0.223713	0.338948	0.150827	0.181993	0.319671	0.217207	0.4302	0.295167	0.206173	0.540996	0.306555	0.190645	0.214156	0.223478	0.192919	0.219769	0.418973	0.184687	0.229291	0.330023	0	0.194425	0.143452	0.278276
	116.053	6.32847	1.63681	2.4855	1.76613	1.23797	2.7622	1.15996	1.46178	1.63252	2.06751	1.63505	1.0437	1.86629	1.77817	4.03724	0.563278	2.2215	1.96061	1.67375	2.80765	3.92469	1.52418	0.513053	1.36036	1.95241	2.5414	0.899107	0.823694	2.98791	1.11752	5.33368	2.4487	0.448516	1.84108	1.03962	0.522961	1.14476	2.10726	0.458615	1.14641	5.38538	1.19843	1.19741	4.7892	0.441853	1.03494	0.872923	1.58868
	116.07	33.151	16.4157	24.9321	16.3821	17.2541	20.1131	24.1991	12.6705	21.9134	15.8509	19.1996	30.6619	20.5053	27.7597	30.6189	39.6848	11.9118	15.2526	22.7001	18.9835	22.0223	14.6587	27.2682	16.9792	46.6433	28.9593	23.1051	25.0417	24.7947	40.2447	22.221	27.3419	33.6875	36.2694	73.1888	32.6107	19.1144	22.7592	25.1314	23.3841	26.3459	46.0347	43.2994	16.67	38.3382	25.349	31.9304	14.3609
	116.107	0.430508	0.169097	0.279566	0.173016	0.152064	0.200218	0.226032	0.169632	0.10281	0.244194	0.130638	0.119307	0.226182	0.273399	0.324018	0.164356	0.179525	0.263123	0.231687	0.26169	0.431284	0.167055	0.106431	0.144243	0.21262	0.276021	0.0783424	0.129995	0.374389	0.242391	0.342567	0.3542	0.291174	0.396541	0.139949	0.150417	0.227136	0.230051	0.345405	0.159086	0.466404	0.230351	0.187891	0.239515	0.229843	0.132608	0.129718	0.164229
	116.126	0.058025	0.020999	0.0147695	0.018468	0.0121278	0	0	0	0	0	0.0232985	0	0	0	0	0	0	0.0111059	0	0.0362582	0	0.0103415	0	0.0207245	0	0.0386144	0	0	0.0331191	0	0.0338583	0	0.0397877	0	0	0	0	0	0.0600705	0	0	0	0	0	0	0	0	0
	116.481	0	0	0.0274292	0.017496	0.019591	0.0204305	0	0	0	0.0352724	0	0	0	0	0.0311889	0	0.0280821	0.0486949	0	0	0.0431284	0.0198875	0	0.0174086	0	0.0214524	0	0	0.0475186	0	0.0318667	0	0	0	0	0	0	0	0	0	0.0810277	0	0	0.0474616	0	0	0	0
	116.518	0	0	0.0105497	0.018468	0	0.0272406	0	0.0155785	0	0	0	0	0	0	0.0242581	0	0	0.0111059	0	0	0	0.01591	0	0	0	0	0	0	0	0	0	0	0	0	0	0	0	0	0	0	0.0296443	0	0	0	0	0	0	0
	116.537	0	0	0.0221543	0	0.0233226	0.0367748	0	0	0	0	0	0	0	0	0	0	0.0280821	0.0162316	0	0	0.04759	0.014319	0	0	0	0	0	0	0.0403188	0	0	0	0	0	0	0	0	0	0	0	0.0355732	0	0	0	0	0	0	0
	116.547	0	0.0187886	0.0126596	0	0	0	0	0	0	0	0	0	0	0	0	0	0	0	0	0	0	0.0119325	0	0	0	0	0	0	0	0	0	0	0	0	0	0	0	0	0	0	0.0335969	0	0	0	0	0	0	0
	116.797	0	0	0.0126596	0	0.010262	0	0	0	0	0	0	0	0	0	0	0	0	0.0111059	0	0	0	0	0	0	0	0	0	0	0	0	0	0	0	0	0	0	0	0	0	0	0	0	0	0	0	0	0	0
	116.815	0	0	0.00949471	0	0	0	0	0	0	0	0	0	0	0	0	0	0	0	0	0	0	0	0	0	0	0	0	0	0	0	0	0	0	0	0	0	0	0	0	0	0	0	0	0	0	0	0	0
	116.86	0	0.0198938	0.0116046	0	0.010262	0	0	0	0	0	0	0	0	0	0	0	0	0.0111059	0	0	0	0.0103415	0	0	0	0	0	0	0	0	0	0	0	0	0	0	0	0	0	0	0	0	0	0	0	0	0	0
	116.873	0	0	0	0	0	0	0	0	0	0	0	0	0	0	0	0	0	0.0102516	0	0	0	0	0	0	0	0	0	0	0	0	0	0	0	0	0	0	0	0	0	0	0	0	0	0	0	0	0	0
	116.891	3.75478	4.40647	2.3051	1.66698	2.76327	2.88887	6.48165	2.84567	2.52879	4.81197	2.4247	2.99583	3.77349	12.3353	5.61574	10.8794	4.00672	2.06398	5.68516	4.6379	2.51037	2.30457	9.31956	2.46953	12.8053	3.56682	1.52511	3.75921	2.76904	11.9873	3.9435	14.3357	14.282	17.9775	15.3855	12.4951	8.2872	3.22334	6.20574	12.0446	4.85574	2.44558	6.33575	3.79251	15.13	2.76482	10.6689	2.31403
	116.917	0	0	0	0	0	0.0749117	0	0	0	0	0.0316193	0	0	0	0	0	0	0	0	0	0	0	0	0	0	0	0	0	0	0	0	0	0	0	0	0	0	0	0	0	0	0	0	0	0	0	0	0
	116.927	0.0505379	0.0917323	0.0474735	0.0554041	0.0914247	0.0599293	0.136613	0.0726996	0.0804237	0.051552	0.0782163	0.0732752	0.0625127	0.077499	0.0623779	0.226588	0.0571672	0.054675	0.0612983	0.0961631	0.0431284	0.0715952	0.181479	0.0770952	0.0887457	0.0572065	0.171328	0.0697245	0.0590383	0.179432	0.0478	0.108621	0.085001	0	0	0.104942	0.120706	0.0893911	0.198695	0.198448	0.0592886	0.134963	0.0955379	0.134658	0.19814	0.0548378	0.112931	0.0798334
	116.951	0.645762	4.92813	3.1322	4.58007	5.27371	2.08391	7.26034	5.42478	4.17789	2.3117	4.37096	5.25045	2.71191	5.17306	1.64435	5.13971	2.84332	3.29759	3.5979	3.94584	1.01575	3.60919	5.6736	5.30962	3.50546	2.55713	6.28643	2.91897	2.29529	8.15629	1.00181	4.85254	1.83747	6.32767	1.95484	3.55229	7.48249	5.06769	7.17958	7.42786	1.1581	5.29503	3.10976	6.06073	4.57902	2.71796	6.53319	4.44102
	116.972	4.46605	25.5878	14.01	32.8361	29.5302	14.6732	29.4512	29.0201	28.4186	12.3046	30.6974	26.6957	18.9004	30.836	10.1468	27.7538	15.9326	16.3564	24.7489	21.5453	6.32203	21.761	29.7421	29.5275	21.6558	14.7421	28.3197	20.6633	7.38411	28.4494	6.1901	18.3216	12.2221	16.6831	14.0193	17.2192	35.7745	21.3934	21.1067	39.9996	3.47036	20.7184	20.348	21.0608	16.0375	20.5881	39.4036	23.1471
	116.992	2.3079	1.74955	1.22165	1.08378	0	1.14683	1.30775	1.737	1.94675	2.68342	1.26977	2.30723	1.40142	0.856795	1.52653	1.21432	1.33892	1.48648	1.51999	1.7199	2.29027	1.49077	1.54462	1.50211	1.627	1.92643	1.20955	2.0421	2.08794	1.53934	1.80445	1.27512	1.62044	1.31425	2.39912	1.35725	1.03963	1.87984	2.13597	1.04636	2.32016	1.56984	3.18778	1.86645	2.15577	2.04296	1.5734	1.6229
	117.019	0.952733	0.182359	0.301721	0.412128	0.251884	0.326887	0.208645	0.209444	0.162506	0.336444	0.126477	0.119307	0.3137	0.551104	0.445309	0.193078	0.586716	0.25458	0.234804	0.313712	0.466977	0.193307	0.12417	0.137611	0.192282	0.323216	0.144238	0.191447	0.309591	0.141657	0.422233	0.375452	0.238726	0.215265	0.246577	0.222127	0.180411	0.227422	0.406631	0.0967639	0.533597	0.290222	0.0859841	0.327816	0.160494	0.221345	0.0763045	0.203005
	117.042	0.205895	0.0707334	0.197279	0.0923401	0.154862	0.16072	0.0670644	0.0882781	0.0530631	0.244194	0.0524215	0.0535473	0.128435	0	0.311889	0	0.206604	0.162316	0.0820774	0.107198	0.330155	0.124098	0	0.0754372	0	0.164469	0.0483233	0.0933599	0.234713	0.0535148	0.29875	0	0	0.186941	0	0.0752085	0.0661938	0.134087	0	0	0.339921	0.0669743	0.0413997	0.152318	0	0.0907317	0.0457827	0.140279
	117.056	0.598968	0.233199	0.244753	0.182736	0.120345	0.337784	0.227274	0.133283	0.221372	0.260473	0.201365	0.173794	0.223909	0.271247	0.391595	0.224992	0.211619	0.201614	0.221297	0.348394	0.368822	0.14319	0.167834	0.198955	0.332796	0.308915	0.150095	0.212719	0.385909	0.217207	0.559658	0.472267	0.325536	0.393709	0.337655	0.227374	0.219348	0.212961	0.292266	0.211568	0.513834	0.224263	0.291391	0.36424	0.293248	0.183457	0.138874	0.188179
	117.074	1.99531	0.991372	1.55608	1.04879	1.11109	1.34296	1.45182	0.801427	1.36057	1.01612	1.14329	1.77927	1.18547	1.60165	1.95797	2.25471	0.754206	1.02857	1.51999	1.24066	1.39944	0.923578	1.50641	1.01136	2.70674	1.77054	1.48631	1.49612	1.76827	2.34364	1.49973	1.64349	2.10513	2.03936	4.70051	2.01664	1.12919	1.42106	1.47173	1.52362	1.74308	2.81698	2.56997	1.03753	2.26871	1.50156	1.76263	0.928348
	117.09	0.531584	0.150308	0.228928	0.210924	0.152064	0.34868	0.555144	0.135879	0.132658	0.145159	0.188052	0.121186	0.211407	0.434856	0.330949	0.299989	0.148434	0.160608	0.135064	0.247502	0.328668	0.1591	0.498044	0.124347	0.332796	0.227396	0.0929858	0.165448	0.230393	0.314793	0.422233	0.51241	0.260429	0.640131	0.384304	0.342811	0.28035	0.180097	0.185988	0.144326	0.355732	0.25775	0.17993	0.224063	0.164456	0.191434	0.242648	0.148262
	117.101	0.0711274	0	0	0.04374	0	0.043585	0	0.0276951	0	0.0420555	0.0232985	0	0	0	0.0814378	0.0734017	0	0.0102516	0.0322076	0	0	0.0254561	0	0.0207245	0	0.0815192	0	0.0437255	0	0	0	0	0.133831	0	0	0.0734594	0	0.0276061	0.0750881	0	0	0.121772	0.0477689	0	0.101052	0.0249263	0	0
	117.131	0	0	0	0	0	0	0	0	0	0	0	0	0	0	0	0	0	0	0	0	0	0.0119325	0	0	0	0	0	0	0	0	0	0	0	0	0	0	0	0	0	0	0	0	0	0	0	0	0	0
	117.518	0.106691	0.0309458	0.0474735	0.0583201	0.0382491	0.0640154	0.0620966	0.0337534	0.0232151	0.0379857	0.0574141	0	0.0318246	0	0.0779724	0	0.0491437	0.0538207	0.022857	0.0441404	0.09518	0.0365931	0	0.0281853	0	0.0629271	0.0410016	0	0.110877	0.0661066	0.10755	0	0	0	0	0	0	0.0538976	0	0	0.124506	0.0466791	0.058915	0.0518766	0	0	0	0.0593048
	117.545	0.0524097	0	0.0116046	0.01944	0.0139936	0	0	0.031157	0	0	0	0	0	0	0.0294562	0	0	0.0119602	0.022857	0	0.0342053	0.00954602	0	0.0149216	0	0	0	0	0.0201594	0	0	0	0	0	0	0	0	0.0276061	0	0	0.0335969	0	0	0.0264902	0	0	0	0
	117.574	0	0	0.00843974	0	0	0	0	0	0	0	0	0	0	0	0	0	0	0	0	0	0	0	0	0	0	0	0	0	0	0	0	0	0	0	0	0	0	0	0	0	0	0	0	0	0	0	0	0
	117.785	0	0	0	0	0	0	0	0	0	0	0	0	0	0	0	0	0.0140411	0	0	0	0	0	0	0	0	0	0	0	0	0	0	0	0	0	0	0	0	0	0	0	0	0	0	0	0	0	0	0
	117.793	0	0	0	0	0.010262	0	0	0	0	0	0	0	0	0	0	0	0	0	0	0	0	0	0	0	0	0	0	0	0	0	0	0	0	0	0	0	0	0	0	0	0	0	0	0	0	0	0	0
	117.834	0	0	0	0	0.0167923	0	0	0	0	0	0	0	0	0	0	0	0	0	0	0	0	0	0	0	0	0	0	0	0	0	0	0	0	0	0	0	0	0	0	0	0	0	0	0	0	0	0	0
	117.876	0	0	0.0158245	0	0.0158594	0.0204305	0	0	0	0	0	0	0	0	0	0	0	0.0102516	0	0	0	0.0103415	0	0.0124347	0	0	0	0	0	0	0	0	0	0	0	0	0	0	0	0	0.0256917	0	0	0	0	0	0	0
	117.912	0	0	0.0126596	0.02916	0.0279872	0.0231545	0	0.0320225	0	0	0	0.0328799	0	0	0	0	0	0.0102516	0	0	0	0.0103415	0	0.0298433	0	0	0	0	0.0187195	0.0582367	0	0	0	0	0	0	0.0376396	0	0	0.0639626	0	0	0	0.0242827	0	0	0.0579914	0
	117.927	0.306971	2.49998	0.855579	3.75873	3.4844	2.51431	3.28988	3.8401	3.8222	1.61032	4.75871	2.77694	3.28248	4.60258	1.24236	8.30875	2.04899	1.97086	3.27894	2.90223	1.15852	3.03484	6.8307	3.64668	6.1216	1.73622	2.91624	3.40705	0.68542	3.52254	0.643309	1.78045	2.57897	0.974359	2.83896	4.56498	4.28702	1.7944	2.31502	6.57666	0.189723	1.5465	2.6257	1.24835	3.2812	2.74289	7.95398	3.012
	117.959	0.642019	4.04506	2.40955	4.5198	4.33708	2.50069	6.53256	4.16552	4.33708	1.78261	5.03829	4.58346	2.73919	3.98474	1.65821	4.47591	2.23554	2.48857	3.14907	3.70307	0.80903	2.71425	4.53152	4.30987	3.51285	2.2711	6.26373	4.09129	1.86475	6.41076	0.989859	3.34837	2.9461	3.64818	2.26584	3.0853	5.50966	3.93847	5.40172	6.9588	1.02174	5.53857	3.43299	4.36315	3.99054	3.42387	6.15472	3.92096
	117.979	3.74729	21.1294	9.70676	29.0589	24.6707	13.0019	20.7241	28.172	25.3874	11.0728	27.7252	23.5721	17.3615	33.6152	9.10197	28.3123	14.8615	14.5683	24.0871	17.6262	6.14506	21.5883	30.5144	24.13	21.3286	13.8454	14.0123	16.7043	4.60931	17.2396	5.25203	13.4832	9.0716	7.99031	13.7794	16.9551	32.0053	14.4669	11.7357	29.7131	0	8.06127	17.0201	12.1369	10.3885	20.0318	37.0153	17.8268
	117.99	2.74402	0.0298406	0	0.035964	0	0	0	0.0155785	0	0	0	0	0.0329612	0	0	0	0	0	0	0	3.47853	0	0	0	0	0	0	0	3.79141	0	3.61089	0	0	0	0	0	0	0	0	0	6.87155	0	0	0	0	0	0	0
	118.023	0.0673839	0	0	0.037908	0	0	0.037258	0.0190404	0.044772	0	0.0341156	0	0.0261417	0	0	0	0	0	0.0290907	0	0.0743593	0	0	0.0207245	0	0	0.0263582	0	0	0	0	0	0	0	0	0	0	0.0315498	0.0415873	0	0.0632412	0.038561	0	0.0860931	0	0.0309086	0	0
	118.034	0.0786145	0.0519448	0.0801775	0.049572	0.0363833	0.0776357	0.0310483	0.029426	0	0.0868244	0.028291	0	0.0431906	0.0645825	0.100498	0	0.0832435	0.0683437	0.0612983	0.0662106	0.09518	0.0564806	0	0.041449	0	0.0629271	0.0307512	0.0460891	0.102237	0	0.123483	0	0	0	0	0	0.0713855	0.0709871	0	0	0.120553	0.0273986	0	0.0783668	0	0.0348968	0	0.0627262
	118.049	0.394944	0.123783	0.219433	0.129276	0.117546	0.193408	0.111774	0.0856817	0.10281	0.180432	0.0923617	0.070457	0.115933	0.176526	0.296295	0	0.165484	0.155482	0.137142	0.174985	0.291489	0.0922782	0.0845992	0.0945038	0.138665	0.155888	0.0710206	0.0614521	0.174235	0.10703	0.300742	0.210159	0	0.206768	0.199927	0.111938	0.114217	0.157749	0.0773985	0.109884	0.363637	0.0781367	0.11783	0.298014	0.0673677	0.106684	0.0961437	0.108345
	118.065	0.977066	0.516133	0.33759	0.358668	0.308792	0.599293	0.798563	0.280413	0.572086	0.716301	0.552506	0.595596	0.655815	0.721171	0.86636	0.840928	0.43427	0.439963	0.519477	0.668412	0.5919	0.260925	0.96061	0.477493	0.917039	0.666455	0.686777	1.04705	1.13613	0.933362	0.977909	0.805215	0.991076	0.767591	1.38172	0.984706	0.612617	0.640198	1.02697	0.639626	0.741107	0.850371	1.49517	0.455852	1.00259	0.819576	0.553971	0.445926
	118.086	24.0355	17.6038	15.7675	17.1519	14.572	15.218	29.5692	11.5566	26.5788	18.5913	17.6561	25.7121	35.3992	18.4297	36.602	37.4269	15.4151	21.8854	26.6835	22.5857	26.7961	12.833	31.8775	17.8935	55.5141	29.2282	17.5326	23.9084	21.7275	54.2798	24.2485	32.636	44.0739	24.4638	65.4028	40.5986	28.3011	21.191	29.8747	26.9332	22.332	32.3659	37.7932	12.9802	27.2681	24.8036	26.4548	18.762
	118.122	0.155357	0.0629969	0.127651	0.0738721	0.0149265	0	0.208645	0.0804889	0.0472593	0	0.0673991	0.0394559	0.0556931	0.0796518	0.0346544	0.177121	0	0.0153773	0.0550646	0.0677871	0	0.0135235	0.0586736	0.0373041	0.122025	0.0300334	0.0307512	0.0590885	0.220314	0.129065	0	0.191268	0.417771	0	0.075528	0.223876	0.302415	0.0591559	0.436666	0.123005	0.27668	0.351108	0.0636919	0.0949231	0.241731	0.0309086	0.1053	0.0296524
	118.508	0.0786145	0	0.0305941	0.0690121	0.0121278	0.0245165	0	0.0216368	0	0	0	0	0	0	0	0	0	0.0179402	0	0	0	0.0167055	0	0.0273564	0	0	0.0322156	0	0.0230393	0	0	0	0	0	0	0	0	0.0276061	0	0	0.027668	0	0	0	0	0	0	0
	118.525	0.112306	0	0.0527484	0.0554041	0.0429136	0.089894	0	0.0268296	0.0240442	0.0325591	0	0	0.0295515	0	0.0745069	0	0.0310909	0.0666351	0.021818	0.0331053	0.111539	0.0540941	0	0	0	0.0314636	0.0395373	0.0425438	0.0647981	0	0.10755	0	0	0	0	0	0	0.0446956	0	0	0.116601	0.0416053	0	0.032009	0	0.0219351	0	0.0661476
	118.889	0.160973	0.13152	0.00949471	0.017496	0.0139936	0	0.21858	0	0	0.196711	0	0	0.144347	0.391801	0.181936	0.400518	0.152446	0.0187945	0.235843	0	0.0788209	0.00954602	0.309742	0	0.515834	0	0	0.140631	0.122397	0.462746	0.171283	0.427402	0.573305	0.518336	0.51981	0.393533	0.302415	0	0.222954	0.428057	0.148221	0	0.213368	0	0.491388	0	0.363209	0
	118.898	0	0.34593	0.17829	0.310068	0.383424	0.242441	0.525337	0.456104	0.351543	0.12481	0.385257	0.354164	0.302334	0.378884	0.123023	0.700507	0.211619	0.250309	0.253505	0.361006	0.102616	0.246606	0.540343	0.395424	0.558358	0.214524	0.459804	0.406529	0.211674	0.741338	0.1195	0.290444	0	0	0.282119	0.538703	0.477634	0.294465	0.523306	0.703588	0.0592886	0.484042	0.329606	0.332231	0.532997	0.245275	0.70658	0.337581
	118.927	0.0598968	0.285144	0.127651	0.460728	0.44966	0.28875	0.384999	0.496781	0.426163	0.225201	0.574141	0.423681	0.393262	0.57909	0.155945	1.07549	0.268786	0.249455	0.392725	0.335783	0.150206	0.384227	0.895114	0.529718	0.791316	0.221675	0.366086	0.503434	0.103677	0.401361	0.101575	0.28336	0.311068	0.169946	0.379861	0.592923	0.571084	0.191928	0.337319	0.75443	0.06917	0.199908	0.289798	0.161149	0.455723	0.338997	0.984328	0.38206
	118.943	0.520353	4.13127	2.98028	6.05265	6.01444	2.76492	4.54671	5.52431	4.973	1.96711	5.24548	4.57876	3.31545	3.84912	1.6946	6.22797	3.05494	3.83152	3.06907	3.74248	1.19124	4.41424	5.3584	5.77136	4.21357	2.12951	6.26007	3.17306	1.79851	5.70563	1.15915	2.23382	2.52652	1.95155	1.78157	4.13996	4.02095	4.12514	4.83221	7.39506	0.444664	4.11791	2.78652	4.60819	4.99115	2.74488	6.23255	4.99871
	118.967	1.52362	9.696	5.21365	11.976	11.944	5.88942	12.5	12.5736	11.1316	4.86488	12.6885	11.6649	7.03893	13.1834	4.02511	11.4937	5.84409	6.76774	9.24981	8.31889	2.55796	8.65983	13.1606	10.9119	9.3109	6.27698	10.2167	9.36317	3.19239	11.7937	2.38403	7.06511	4.8324	6.36166	5.2914	7.52085	14.7885	8.17403	8.82112	14.5343	1.39921	7.67059	7.979	8.2859	6.64562	8.19875	16.8923	8.69499
	118.99	0.467944	0	0.757467	0.832033	0	0.314629	0	0	0	0.728511	0	0	0.47396	0.0904155	0.632442	0	0.848482	0	0.637918	0.122963	0.67667	0	0	0	0	0	0	0	0.70558	0	0.6214	0	0.0705328	0	0	0.050722	0	0	0	0	1.21542	0.128875	0	0.779253	0	0.530431	0	0
	119.017	2.42956	0.58134	1.20161	1.04587	0.952496	1.22991	0.44958	0.695839	0.611054	0.900803	0.533368	0.75248	0.809255	0.387495	1.56118	0.561682	1.12028	1.24813	0.671164	0.835515	2.47022	1.03654	0.639952	0.726187	0.471462	1.02257	0.850783	1.17823	1.87483	0.700415	2.18486	0.519494	0.513623	0.56932	0.664202	0.659386	0.366013	0.957011	0.444753	0.405096	2.74111	0.914301	0.638511	0.900666	0.398262	0.643098	0.560075	1.02757
	119.03	0	0	0	0	0	0	0	0	0	0	0	0	0	0	0	0	0	0	0.0914279	0	0	0	0	0	0	0	0	0.109905	0	0	0	0	0.0470218	0	0	0	0	0	0	0	0	0	0	0	0	0.0737818	0	0
	119.049	1.02948	0.585761	0.4779	0.402408	0.517762	0.524382	0.978643	0.479471	0.800091	0.854677	0.786323	0.807906	0.678547	0.977349	1.82975	0.981348	0.654916	0.656954	0.689865	0.56279	0.917594	0.595035	0.990629	0.648263	1.21101	0.966789	1.73012	1.1865	1.45868	1.01836	0.8126	0.696594	1.05618	1.28593	1.38394	1.76478	0.677513	0.613907	1.2326	0.74131	1.19763	1.02288	1.48084	0.509936	1.07392	1.22039	1.2926	0.458472
	119.069	0.0954605	0.068523	0	0.03888	0	0.0721876	0.0956288	0.0527938	0.0804237	0.109887	0.0673991	0.0911243	0.0875178	0.107638	0.15941	0.135634	0.0852494	0.0990984	0.0799995	0.102469	0.10559	0	0.139179	0.111083	0.164549	0.101541	0.0849319	0.118177	0.161275	0.09129	0.123483	0.113344	0.124789	0.175611	0.131063	0.164409	0.0869605	0.0920203	0.136314	0.0918437	0	0.10858	0.183114	0.0662254	0.106996	0.109676	0.0915654	0
	119.089	1.67337	1.20578	1.34297	1.17321	1.04112	1.5173	1.91258	0.772866	1.59189	1.25353	1.08837	1.53408	2.02882	1.36269	2.5523	2.28822	1.03804	1.74789	1.68934	1.62374	2.0657	0.902895	1.91303	1.1614	3.21333	1.99508	1.0265	1.36731	2.02458	3.11645	2.14104	2.00241	2.61333	1.5805	3.85193	2.32447	1.81708	1.44209	1.84717	1.72699	2.22727	2.00923	2.28495	0.952542	1.65843	1.39886	1.74279	1.31269
	119.126	0	0	0.0200444	0.018468	0	0.0272406	0.0335322	0	0	0	0	0	0	0	0	0	0.0130381	0.0333176	0	0	0.0342053	0.0167055	0	0	0	0	0	0	0.0316791	0	0	0	0	0	0	0	0	0	0.0485185	0	0.0296443	0.0345019	0	0	0	0	0	0
	119.139	0	0	0.0105497	0	0	0	0	0	0	0	0	0	0	0	0	0	0.0140411	0.0102516	0	0	0	0.011137	0	0	0	0	0	0	0	0	0	0	0	0	0	0	0	0	0	0	0.0256917	0	0	0	0	0	0	0
	119.519	0.0654907	0	0.0643503	0.0534564	0.0251872	0.0585519	0	0.0328863	0.0248716	0.0366161	0.0224644	0	0.0340843	0	0.043317	0	0.0411181	0.058087	0	0	0.105574	0.0373857	0	0.0331572	0	0.0457629	0.0483197	0.0401773	0.118069	0	0.119463	0	0	0	0	0	0	0.035492	0	0	0.146217	0.0395731	0	0.0286966	0	0	0	0.0490374
	119.533	0.140341	0.0309456	0.025319	0.0699831	0.0261211	0	0	0.0476005	0	0	0	0	0.0636264	0	0.0346542	0	0.0160468	0.0128142	0.0374021	0.0756689	0.0267661	0.0135233	0	0.0298429	0	0	0	0	0.0172793	0	0	0	0	0	0	0	0.0363403	0.072301	0	0	0.0395192	0	0	0	0	0	0	0
	119.55	0	0	0.0116047	0	0.0121279	0	0	0	0	0	0	0	0	0	0.0311891	0	0	0.0102517	0	0	0	0.0127282	0	0	0	0	0	0	0	0	0	0	0	0	0	0	0	0	0	0	0.0237119	0	0	0	0	0	0	0
	119.855	0	0	0.0126606	0	0.0111959	0	0	0	0	0	0	0	0	0	0	0	0	0	0	0	0	0.0111386	0	0	0	0	0	0	0	0	0	0	0	0	0	0	0	0	0	0	0	0	0	0	0	0	0	0
	119.872	0	0	0	0	0.0149283	0	0	0	0	0	0	0	0	0	0	0	0	0	0	0	0	0	0	0	0	0	0	0	0	0	0	0	0	0	0	0	0	0	0	0	0	0	0	0	0	0	0	0
	119.883	0	0	0.0147712	0	0.028924	0.0204299	0	0.0199085	0.0232193	0	0.0224717	0	0.0295448	0	0	0	0	0	0.0228591	0	0	0.0206873	0	0.0232152	0	0	0	0	0	0	0	0	0	0	0	0	0	0	0	0	0.0533563	0	0	0	0	0	0	0
	119.906	0	0.265291	0.148774	0.282924	0.448812	0.213847	0.596167	0.384339	0.338361	0.21567	0.419508	0.382422	0.284097	0.333679	0.126499	0.869523	0.174544	0.207662	0.253536	0.392577	0.0966712	0.254633	0.684942	0.449408	0.600868	0.187386	0.602743	0.343927	0.148349	0.934917	0.065717	0.361273	0.361674	0.407869	0.25103	0.540413	0.545167	0.33527	0.73704	0.861046	0	0.488219	0.289797	0.360981	0.737086	0.268269	0.706649	0.42778
	119.924	0.138494	0.884327	0.313382	1.17647	1.32502	0.860869	1.34512	1.34869	1.30291	0.546648	1.60737	1.0618	1.02619	1.76527	0.441885	3.13993	0.672116	0.793091	1.07132	0.901841	0.409004	1.06951	2.68931	1.23301	2.39793	0.689485	0.91917	1.40528	0.273664	1.2859	0.2569	0.701298	0.904198	0.376712	1.05521	1.48484	1.53688	0.658723	0.875673	2.06326	0.0494067	0.467938	0.893273	0.461448	1.1829	0.929502	2.61756	1.01188
	119.951	0.28635	2.18875	1.30842	2.33258	3.33593	1.71906	4.6055	3.29214	2.88622	1.20997	3.27811	3.48897	2.12515	3.65539	0.937497	7.63932	1.41147	1.81187	1.87872	2.11903	0.801661	1.98947	5.78662	2.88567	4.60915	1.2617	4.75785	3.00798	0.937684	6.28624	0.685078	1.77804	2.41604	1.94871	1.64612	4.13625	4.21608	2.26284	5.08886	8.19897	0.260871	3.53043	2.88681	2.315	5.84716	1.67454	7.01487	3.20913
	119.975	1.7275	9.5456	4.20181	13.188	10.2246	5.23366	8.30568	11.5865	10.234	4.78031	11.1785	8.87165	7.89167	13.2373	3.84535	11.3332	6.32023	5.98033	10.2906	7.92918	2.69061	8.54955	12.0632	10.5364	8.79679	5.72501	6.58922	6.52315	1.81494	7.11409	1.91587	6.07324	4.16483	3.75863	6.33784	6.60758	12.4148	6.22066	4.71922	13.8838	0.984214	3.67878	6.97418	5.33777	4.01039	8.59444	15.1824	7.56621
	119.987	1.50854	0	1.97748	0	0	0	0	0	0	1.93033	0	0	1.0683	0	1.66535	0	2.40073	1.88212	1.2553	0	1.6257	0	0	0	0	1.72526	0	0	1.77177	0	1.95375	0	0	0.946031	0	0	0	1.42666	0	0	3.71556	0	0	2.13073	0	1.10912	0	0
	120.003	4.65482	3.73323	2.56738	3.2128	2.72958	2.07884	1.54516	2.28551	2.79025	2.3753	3.39754	2.44236	2.77649	0.824506	4.66336	0.607921	2.70676	2.61383	2.95746	2.56848	2.17605	4.18149	1.45862	2.74326	1.43101	3.2131	2.28613	4.32602	2.71964	1.66834	3.39968	1.12398	2.03995	0.988518	2.31919	1.14908	0.929443	3.60943	2.63862	1.04643	6.4094	2.66277	3.68611	3.26899	1.88433	3.92188	1.46837	2.85571
	120.044	0.0935884	0	0.111862	0	0.056929	0	0	0.0415578	0.043965	0	0.034138	0.0347728	0.217089	0	0	0	0.0842794	0	0.0769019	0.099338	0	0	0	0	0.142363	0	0.0388268	0.0709221	0	0	0	0	0.117554	0	0.162163	0	0.0649081	0.0749547	0.108597	0	0.203578	0.0538089	0	0.081702	0	0.0987544	0	0.0650384
	120.052	0	0.0652301	0	0	0	0	0	0.0683999	0.107015	0.107177	0.0932617	0.0958642	0	0	0	0.122871	0	0.0931871	0.0914534	0	0.132391	0	0.109161	0	0	0	0.173632	0.130027	0.246358	0.130632	0.17727	0.141681	0.117556	0.155784	0.235468	0.232625	0.0947681	0.0762723	0.132859	0	0	0.113715	0.2261	0	0.134737	0.131679	0.138912	0
	120.065	1.47315	0.974049	0.789407	0.801409	0.60666	0.848855	1.20367	0.572322	0.732538	0.845223	0.797755	0.839304	1.07869	1.0161	1.79891	1.09788	0.728464	0.849836	0.854272	0.674894	1.17667	0.705291	1.23626	0.818638	1.03907	1.20901	0.969298	0.794363	1.00852	1.15679	1.15128	0.928013	1.22441	1.45304	1.78155	1.32405	0.729595	0.86137	1.17725	0.923469	1.69194	0.923968	1.87408	1.10414	1.26613	1.19413	0.702206	0.67212
	120.081	42.3236	18.9363	17.8897	15.2623	15.2481	20.4904	29.4163	14.8409	26.1234	28.612	22.9785	25.8687	28.6433	31.2621	42.7912	38.7043	16.1852	18.1167	24.4085	25.9586	29.4723	13.171	30.1235	29.5108	41.8459	28.914	25.1595	48.1733	36.3667	36.3012	36.7681	31.4463	41.0788	41.9344	59.2395	39.4	27.5627	23.7848	38.2464	26.8941	31.2363	28.9811	70.0381	17.4015	37.8374	33.28	26.8553	20.3354
	120.13	0.350062	0.0187969	0.0263859	0.135206	0.0112009	0.0517821	0	0.112569	0	0	0	0	0	0	0	0	0	0.0128265	0	0	0.0476057	0.0167191	0	0.0165902	0	0.0257565	0	0	0	0	0.0637434	0	0	0	0	0	0	0	0	0	0.0434872	0	0.0366214	0.056315	0	0	0	0
	120.157	0	0	0	0	0	0	0	0	0	0	0	0	0	0	0	0	0	0	0	0	0	0	0	0	0	0	0	0	0.0187335	0	0	0	0	0	0	0	0	0	0	0	0	0	0	0	0	0	0	0
	120.181	0	0	0.00949984	0	0	0	0	0	0	0	0	0	0	0	0	0	0.0190686	0.0111186	0	0	0	0	0	0	0	0	0	0	0	0	0	0	0	0	0	0	0	0	0	0	0	0	0	0	0	0	0	0
	120.193	0	0	0.00949992	0	0	0	0	0	0	0	0	0	0	0	0	0	0.0140507	0.01454	0	0	0	0	0	0	0	0	0	0	0	0	0	0	0	0	0	0	0	0	0	0	0	0	0	0	0	0	0	0
	120.514	0.331391	0.0376	0.0496136	0.187782	0.0382774	0.0695144	0	0.0545632	0	0.0339254	0	0	0.0682174	0	0.0311988	0	0.0150554	0.0461916	0.0301443	0.0331195	0.0833236	0	0	0.0199129	0	0.0257614	0	0	0.0590909	0	0.107584	0	0	0	0	0	0	0.0684002	0	0	0.0711704	0	0	0	0	0	0	0.0559354
	120.524	0	0	0	0	0	0	0	0	0	0	0	0	0	0	0	0	0.0160597	0	0	0	0	0.016725	0	0	0	0	0	0	0	0	0	0	0	0	0	0	0	0	0	0	0	0	0	0.0209839	0	0	0	0
	120.531	0	0	0	0.0291913	0.0158721	0.031352	0	0	0	0	0	0	0	0	0.027733	0	0	0	0	0	0	0.0175221	0	0.0165953	0	0.0243317	0	0	0	0	0	0	0	0	0	0	0	0.0394636	0	0	0.0454719	0	0	0	0	0	0	0
	120.55	0	0	0.0116127	0	0.0149391	0	0	0	0	0	0	0	0	0	0.0260002	0	0	0.0111223	0	0	0	0	0	0	0	0	0	0	0	0	0	0	0	0	0	0	0	0	0	0	0.0276794	0	0	0	0	0	0	0
	120.896	0	0.113924	0.0601791	0.0681245	0.104582	0.0695309	0.182643	0.139464	0.0987852	0.0475028	0.119179	0.117543	0.109167	0.0968719	0.0381349	0.24743	0.0883419	0.0855682	0.107077	0.130915	0.049109	0.0637291	0.197883	0.141081	0.149768	0.0758671	0.151032	0.108788	0.0490133	0.209309	0	0.0850152	0.0958754	0.110467	0.102173	0.13995	0.150634	0.0907761	0.171002	0.196871	0.0237265	0.136141	0.113044	0.108245	0.192201	0.0808532	0.201574	0.111897
	120.914	0	0.189141	0.0992456	0.216062	0.302553	0.194968	0.361565	0.288467	0.294709	0.141155	0.324219	0.237916	0.217203	0.266936	0.0901385	0.723154	0.143561	0.188262	0.201685	0.212939	0.117567	0.204741	0.511772	0.307073	0.430817	0.115952	0.398863	0.261333	0.105239	0.481566	0.051809	0.174754	0.208035	0.269087	0.191018	0.339382	0.348024	0.176295	0.46217	0.618513	0	0.260102	0.221311	0.220915	0.511216	0.182676	0.604739	0.291174
	120.924	0	0.130521	0.0559588	0.129447	0.188633	0.140436	0.187619	0.157665	0.141133	0.0855092	0.174203	0.13824	0.122819	0.234645	0	0.312894	0.100395	0.107827	0.126835	0.10095	0.0625055	0.128267	0.296147	0	0.332821	0.0887555	0	0.13599	0	0.14321	0	0.127524	0.115777	0	0.135489	0.197683	0.163626	0	0	0.280549	0.0257047	0	0.114636	0	0	0.112804	0.331391	0
	120.95	0.056181	0.462377	0.254467	0.445802	0.655587	0.323164	1.04001	0.621165	0.564578	0.267399	0.6427	0.693124	0.363929	0.570466	0.176817	1.14467	0.309236	0.329508	0.328536	0.44956	0.189014	0.434235	0.943048	0.576028	0.752551	0	0.764829	0.480125	0.2105	1.08115	0	0.467593	0.390759	0.40788	0.248764	0.724271	0.822054	0.4684	0.912803	1.34043	0.0395474	0.602569	0.450579	0.529126	0.905528	0.281531	1.16221	0.525313
	120.965	2.37277	3.25774	1.7338	2.53962	2.85311	1.88451	4.98517	3.91597	3.5628	4.70742	3.32204	4.17016	2.57487	5.04808	2.11143	7.52113	2.29424	2.22708	3.28023	3.42776	3.1017	2.40792	6.03365	3.0753	7.14833	2.93921	2.70745	3.0582	2.33289	5.85423	2.27582	5.33247	5.17401	6.1437	7.68719	6.36981	5.30124	3.06441	4.03369	6.33145	2.55481	2.85952	5.47698	3.21129	8.68277	2.94521	8.11276	2.45536
	120.986	0.745372	0	0.532192	0	0	0	0.335498	0	0	0.864682	0	0	0.3685	0	0.731556	0	0.612488	0.584624	0.40237	0	0.531353	0	0	0	0	0.501101	0.328549	0.363067	0.624341	0	0.579933	0	0.352779	0.107635	0.417562	0	0	0.419741	0.47374	0	0.93336	0.327224	0.493564	0.547933	0.273442	0.518179	0	0
	121.007	0.170429	0.117263	0.13094	0.114873	0.0831243	0.100916	0.0497043	0.0840431	0.0739033	0.131674	0.0867089	0.0686614	0.116013	0	0	0	0.113465	0	0.0998151	0	0.135447	0.13547	0.0518623	0.0879918	0.0739617	0.127427	0.0755409	0.137188	0.148522	0.062948	0.137514	0	0.072366	0	0.0821791	0	0.0532483	0.114478	0.0843494	0	0.264986	0.0945132	0.11941	0.135882	0	0.102842	0.050402	0.114213
	121.014	0.174179	0	0	0.102222	0	0	0	0.0823131	0.0672635	0	0	0	0.0762071	0.0667334	0.17336	0	0.126523	0.101872	0	0.0709889	0.160755	0	0	0.0879955	0	0.134591	0.0616094	0	0.148528	0	0	0	0	0	0	0.0682318	0.0766273	0.0868481	0	0	0.20962	0	0	0.108267	0	0.0688969	0	0
	121.065	4.75928	1.35197	1.51017	2.02322	1.22551	2.00905	2.27782	1.67237	2.9524	2.48302	3.27386	0.946318	2.11346	2.6435	2.34043	1.20233	1.74836	1.47691	1.81551	2.28278	2.46505	1.28478	0.855754	1.242	8.73129	1.62666	0.925704	1.11769	2.28724	1.72632	2.53326	2.74661	1.5089	2.97698	2.93173	1.42766	1.52611	1.68838	1.5137	2.16588	3.46286	1.15769	1.73382	2.37427	1.55744	1.17834	2.00555	1.0589
	121.084	3.44261	1.57216	1.58306	1.44005	1.32922	1.85634	3.02843	1.22094	2.48573	2.47356	2.22157	2.27272	2.50253	2.96424	3.67884	3.2302	1.55759	1.70814	2.193	2.22601	2.84021	1.17403	3.09138	2.59117	4.01063	2.6448	2.08326	4.6376	3.41075	2.90971	3.44617	2.95444	3.67459	3.50666	5.04388	3.68639	2.35479	2.15558	3.12679	2.19051	2.92893	2.54923	6.07073	1.51584	2.96825	3.08174	2.22554	1.85855
	121.101	0.816653	0.199152	0.390757	0.376822	0.222321	0.519683	0.249783	0.224437	0.133717	0	0.227671	0.119471	0.236608	0.445605	0.644931	0.194806	0.250064	0.325374	0.242284	0.478024	0.716023	0.199267	0	0.162731	0.242229	0.415274	0.145247	0	0.633136	0.144777	0.775353	0.510121	0.204448	0.475864	0.184342	0.202954	0.349392	0.325054	0.121328	0.206747	0.642755	0.288678	0	0.292789	0.114926	0.228691	0.168026	0.323285
	121.122	0	0	0.0200666	0	0	0	0	0	0	0	0	0	0	0	0.0225383	0	0	0.0325397	0	0	0	0.0103625	0	0	0	0	0	0	0	0	0	0	0	0	0	0	0	0	0	0	0	0	0	0	0	0	0	0.019421
	121.393	0	0	0	0	0	0	0	0	0	0	0	0	0	0	0	0	0	0	0	0	0	0.0103634	0	0	0	0	0	0	0	0	0	0	0	0	0	0	0	0	0	0	0	0	0	0	0	0	0	0
	121.521	0.149857	0	0.0950578	0.0749861	0	0.124141	0	0.0450654	0.0473479	0	0.0191848	0	0	0	0	0	0.0883862	0.0976313	0	0	0.221824	0.0853006	0	0.0415186	0	0.0716069	0.0374182	0.0686065	0.157224	0	0.17143	0	0	0	0	0	0	0.0631744	0	0	0.308546	0.0630304	0	0	0	0.0479418	0	0.0788334
	121.53	0.228535	0.102906	0.115127	0.12855	0.111175	0.136422	0.0347979	0.125665	0.0357193	0.21317	0.0266926	0	0.154723	0.137771	0.267002	0	0.157691	0.0830744	0.111273	0.187753	0.220338	0.1148	0	0.0871906	0	0.137487	0.035218	0.0425838	0.212039	0	0.229241	0.139341	0	0.254928	0	0.0489912	0.103916	0.14346	0	0	0.213611	0.0630316	0	0.127072	0	0.06692	0	0.0765498
	121.586	0	0	0.0105625	0	0.0121457	0	0	0	0	0	0	0	0	0	0	0	0	0	0	0	0	0.011959	0	0	0	0	0	0	0	0	0	0	0	0	0	0	0	0	0	0	0	0	0	0	0	0	0	0
	121.808	0	0	0	0	0.0130801	0	0	0	0	0	0	0	0	0	0	0	0	0	0	0	0	0	0	0	0	0	0	0	0	0	0	0	0	0	0	0	0	0	0	0	0	0	0	0	0	0	0	0
	121.878	0	0.236808	0.104571	0.213297	0.245723	0.233302	0.170267	0.223612	0.285782	0.108628	0.296157	0.212647	0.234376	0.29061	0.0814902	0.364117	0.153685	0.147326	0.166397	0.211428	0.0684874	0.182583	0.271622	0.216749	0.440091	0.16471	0.16877	0.286272	0.0793413	0.275383	0.0637924	0.111002	0.155611	0	0.197659	0.269458	0.279286	0.131623	0.152534	0.380709	0	0.14946	0.184681	0.129289	0.156537	0.196782	0.453737	0.172538
	121.903	0	0.130579	0.0718278	0.132462	0.155099	0.0600325	0.231168	0.151678	0.100525	0.0746831	0.134318	0.123263	0.0989857	0.152839	0.0398785	0.301838	0.0883959	0.0779483	0.107119	0.134116	0.0580664	0.117208	0.282543	0.152808	0.231141	0.0544269	0.232617	0.141955	0.100982	0.313148	0	0.0850231	0.101329	0.101972	0.0910562	0.194221	0.179265	0.13689	0.264624	0.324918	0.041538	0.217586	0.105077	0.137026	0.261556	0.097894	0.29944	0.148547
	121.913	0	0	0	0	0	0	0	0	0	0	0	0	0	0	0	0	0	0	0	0.0378686	0	0	0	0	0	0	0	0	0	0	0	0	0	0	0	0	0	0	0	0	0	0	0	0	0	0	0	0
	121.922	0	0.070825	0.0485912	0.0886381	0.121468	0.0914184	0.123044	0.0988118	0.105516	0.0651804	0.128488	0.0865704	0.0659932	0.109786	0.0728231	0.234771	0.0673046	0.0702448	0.081122	0.105718	0.0431792	0.0781438	0.169255	0.115443	0.179366	0.0759146	0.076321	0.107653	0.0259683	0.14005	0	0	0.0868555	0	0.0888345	0.23272	0.106522	0.09609	0.0970683	0.177232	0	0.0528746	0.0796033	0.0541494	0.162482	0.0749231	0.239866	0.0994178
	121.931	0	0	0.0190142	0.0185072	0	0	0	0	0	0	0	0	0	0	0	0.300254	0	0	0	0	0	0	0	0	0	0	0	0	0	0	0	0	0	0	0	0	0	0	0	0	0.0296712	0	0	0	0	0	0	0
	121.956	0	0.222448	0.153177	0.244509	0.305561	0.151468	0.403946	0.23231	0.281679	0.103208	0.307075	0.235263	0.16158	0.301372	0.123109	0.295475	0.11955	0.180774	0.186173	0.205133	0.0982756	0.159494	0.324866	0.232566	0.257032	0.100272	0.356691	0.223597	0.125524	0.454765	0.0538307	0.179497	0.170097	0.195446	0.126587	0.241475	0.303991	0.231683	0.382501	0.448015	0.0454976	0.310159	0.253137	0.195611	0.295243	0.178832	0.386556	0.244567
	121.972	0.316634	1.39891	0.746889	1.97076	1.64933	0.832424	1.33366	1.82646	1.52063	0.674944	1.6381	1.53397	1.13906	2.04933	0.606885	1.9374	0.928297	0.959612	1.47694	1.14088	0.440762	1.25368	1.86595	1.68118	1.49042	0.961203	1.05104	1.11682	0.310215	1.17861	0.322992	1.07698	0.658684	0.699641	1.04156	1.0779	2.14357	1.00311	0.812386	2.1121	0.178038	0.568477	0.980702	0.845459	0.681635	1.26386	2.34231	1.1806
	121.985	0.151762	0	0.293691	0	0	0	0	0	0	0	0	0	0	0	0.213279	0	0.316473	0	0	0	0.241233	0	0	0	0	0	0	0	0.191907	0	0.225302	0	0	0	0	0	0	0	0	0	0.395646	0	0	0.267458	0	0	0	0
	122.007	0	0.0287765	0.0549366	0.0272792	0	0.0436715	0	0.0312086	0.0448747	0.052966	0.0283756	0.0376458	0	0	0.0537541	0	0.0381791	0.0454151	0.0218429	0.0426068	0.0595655	0	0	0.0299046	0	0.0573031	0.024223	0.0520576	0.0663765	0	0	0	0	0	0	0	0	0	0	0	0.0672614	0.061022	0	0.0342621	0	0.0239802	0	0.0434328
	122.027	0.552744	0.222471	0.34759	0.225064	0.183173	0.249758	0.147916	0.319032	0.279234	0.541899	0.24538	0.505414	0.50528	0.396087	0.475124	0.236403	0.174827	0.258796	0.312049	0.213039	0.443776	0.252049	0.348084	0.31235	0.441954	0.21776	0.16957	0.360862	0.378074	0.303695	0.436671	0.418046	0.273257	0.767625	0.379752	0.372728	0.327399	0.400222	0.323575	0.349569	0.296749	0.2858	0.437809	0.322735	0.215984	0.185855	0.233789	0.31433
	122.044	0.462816	0.273392	0.191232	0.110101	0.179441	0.229294	0.34307	0.199401	0.337421	0.426467	0.336372	0.176006	0.231024	0.710373	0.357215	0.225226	0.191913	0.147402	0.39839	0.340868	0.409535	0.152353	0.193837	0.172796	0.663859	0.287967	0.0961674	0.188126	0.240995	0.272223	0.309067	0.862077	0.148393	1.56924	0.504112	0.328984	0.556069	0.225131	0.152543	0.254385	0.312582	0.143414	0.315222	0.300637	0.128798	0.237823	0.236851	0.14174
	122.058	0.144281	0.150534	0.156369	0.103283	0.136452	0.211557	0	0.0589544	0.083942	0.141253	0.0951558	0.0894169	0.215095	0	0.423113	0.206061	0.112538	0.141408	0.0728138	0.217779	0.282956	0.228936	0.0668876	0.145384	0.225602	0.406887	0.102777	0.131335	0.366552	0.0944123	1.05085	0.222015	0.267834	0	0.126583	0	0	0.252783	0.188369	0.0590834	0.185969	0.146469	0.269052	0.382434	0.164465	0.113918	0.444675	0.180609
	122.069	0.101186	0	0.128902	0.071132	0	0	0.119332	0	0	0	0.0609363	0.0404742	0	0	0	0.0782731	0.0844061	0	0.0416087	0.0662818	0	0	0	0	0.09246	0	0	0.0473289	0	0	0	0	0.0687692	0	0.0799464	0.178494	0.12343	0	0	0.0541604	0	0	0	0	0	0	0	0.050298
	122.087	0	0.1118	0	0	0	0	0	0.0208088	0	0.11817	0	0.126134	0.105847	0.1227	0	0	0	0	0.0905011	0.134145	0	0	0.125587	0.103854	0	0	0.122611	0.222451	0	0	0	0	0	0	0.233175	0	0	0	0	0.11817	0	0	0.26905	0.161382	0	0.1569	0	0
	122.096	0.269842	0	0.177513	0.292345	0.123379	0.274371	0.563112	0.110115	0.133824	0.157562	0.26297	0	0.120645	0.15499	0.293068	0.635796	0.13767	0.14743	0.136274	0.250932	0.288934	0.110893	0.167906	0	0.478946	0.242147	0	0.321849	0.259789	0.306836	0.295135	1.03923	1.817	0.342742	0.337547	0.622993	0.566498	0.190917	1.24927	0.218288	0.393723	1.05185	0.241986	0	0.893661	0.142913	0.241454	0.145189
	122.12	0	0	0.0126799	0	0	0	0	0	0	0	0	0	0	0	0.0364173	0	0	0	0	0	0	0	0	0.0132942	0	0	0	0	0	0	0	0	0	0	0	0	0	0	0	0	0	0	0	0	0	0	0	0
	122.148	0	0	0.00845349	0	0	0	0	0	0	0	0	0	0	0	0	0	0	0	0	0	0	0	0	0	0	0	0	0	0	0	0	0	0	0	0	0	0	0	0	0	0	0	0	0	0	0	0	0
	122.511	0.0618427	0	0.0454381	0.0380093	0.0224344	0.0436858	0	0	0	0	0	0	0	0	0.0502917	0	0.0291445	0.030862	0	0	0.0417047	0.0239368	0	0.014126	0	0	0	0	0.0519631	0	0.0498573	0	0	0	0	0	0	0.0237018	0	0	0.0791449	0	0	0	0	0	0	0.0423037
	122.526	0	0	0	0	0	0	0	0	0	0	0	0	0	0	0	0	0.0261302	0	0	0	0	0	0	0	0	0	0	0	0	0	0	0	0	0	0	0	0	0	0	0	0	0	0	0	0	0	0	0
	122.537	0.125564	0.0453898	0.072915	0.0672514	0.0616975	0.101029	0	0.054631	0.0540377	0.0570544	0.0350707	0.0611941	0.084234	0	0.121396	0	0.0572866	0.0497261	0	0.0804939	0.210021	0.0422913	0	0	0	0.116073	0.0580144	0.279276	0.116924	0	0.213397	0	0	0	0	0.0717526	0	0.0790091	0	0	0.185996	0.146511	0	0.0762786	0	0.0669699	0	0.0651743
	122.545	0	0.0619969	0.0137378	0	0.0523504	0	0.0360519	0.0329527	0.0457255	0	0	0	0	0.0904102	0	0	0	0	0.0686638	0	0	0	0	0.0407192	0	0	0	0	0.0202095	0	0	0.18187	0	0.269096	0.0799429	0.0840037	0.103954	0.0355547	0	0	0	0	0.0350237	0	0	0.0459805	0.0382091	0
	122.878	0	0.0332144	0.00951133	0.021445	0.0364608	0.0423277	0	0.0268841	0.0465609	0	0.041757	0.0348368	0	0	0	0.0687026	0.0190972	0.0188645	0.0228889	0.0489301	0	0.0223455	0	0.0324117	0	0.0257963	0	0.053255	0.0187675	0	0	0	0	0	0.0688387	0.0577539	0.0493799	0.0263383	0	0	0.0257244	0	0	0	0	0.0359877	0.0412679	0
	122.898	0	0	0	0	0	0	0	0	0	0	0	0	0	0	0	0	0.0140721	0	0	0	0	0	0	0	0	0	0	0	0	0	0	0	0	0	0	0	0	0	0	0	0	0	0	0	0	0	0	0
	122.903	0	0	0	0	0	0	0	0	0	0	0	0	0	0	0	0	0	0	0	0	0	0	0	0	0	0	0	0	0.020212	0	0	0	0	0	0	0	0	0	0	0	0	0	0	0	0	0	0	0
	122.924	16.5947	15.5548	9.39539	9.89739	12.9937	11.3253	32.436	16.87	8.53275	24.6202	8.3854	7.60322	15.8617	100.798	20.3228	71.7932	16.1982	8.04028	24.161	22.7562	14.1742	8.6275	33.1126	10.2127	61.3995	16.3225	5.66077	7.87959	9.57044	40.0114	15.2824	119.196	68.4441	129.039	72.8619	64.2898	55.4225	14.5353	13.7727	59.8355	17.5781	8.4054	14.7655	13.3523	60.3592	9.07335	54.0442	8.79766
	122.964	0.243665	0.71306	0.372028	0.875458	0.807825	0.453371	0.839206	0.788385	1.08434	0.566553	1.23287	0.96423	0.610229	0.828756	0.466545	1.1153	0.492557	0.547163	0.627405	0.730836	0.415636	0.610601	0.957011	0.79958	0.948683	0.584771	1.17162	0.704196	0.421595	0.920463	0.335102	0.694432	0.593686	0.963086	0.830489	0.992351	1.01754	0.587391	0.746605	1.1753	0.296839	0.764275	0.784836	0.686605	1.05615	0.825816	1.26105	0.751394
	122.977	0.172443	0.705324	0.312849	1.32981	1.36604	0.97915	1.22588	1.21947	1.30475	0.626346	1.79593	0.953898	1.1146	1.64675	0.499503	3.012	0.728802	0.753027	1.18616	0.945523	0.473746	1.10072	2.56798	1.2152	2.40408	0.82128	0.985813	1.26166	0.291661	1.21784	0.275268	0.564523	0.95932	0	1.01257	1.8167	1.58417	0.619013	0.761634	2.23244	0	0.440669	0.975868	0.458851	1.08786	1.0538	2.84163	1.12884
	123.004	0.0974707	0.0631159	0	0.0536241	0	0	0.0559489	0.0555114	0.046571	0.0964686	0.0476164	0.0715689	0.0592049	0.0861043	0	0	0	0	0	0.0505133	0	0	0	0	0	0	0.0389353	0.0579953	0	0.0440559	0	0	0	0	0	0.0455057	0.0337895	0	0.0392956	0	0	0.0356217	0.0636779	0	0	0.0629911	0.0397442	0
	123.013	0	0.0719758	0.193427	0.0838515	0.13278	0.110624	0.0360564	0.0737278	0.0540575	0.135874	0.0543018	0.0367272	0.0876708	0.0688834	0.159568	0	0.162861	0.154397	0.0988509	0.0836639	0.247315	0.121339	0	0.0573566	0	0.147639	0.0558339	0	0.229593	0	0.183522	0	0	0.127468	0	0	0.0558834	0.11459	0	0	0.320606	0.0437653	0	0.170281	0	0.0499945	0	0.0869293
	123.026	0.236191	0.10077	0.130013	0.182338	0.168319	0.170726	0.0808178	0.158738	0.0532287	0.241864	0.042609	0.0630981	0.166239	0.163598	0.227215	0	0.196044	0.0874979	0.122786	0.192589	0.204116	0.128531	0	0.113887	0	0.130444	0.0315921	0.0733851	0.153069	0.0440554	0.245369	0.205499	0	0.35691	0	0.0577586	0.140362	0.201527	0	0	0.195931	0.0580175	0.0541259	0.133796	0	0.065996	0	0.123537
	123.044	1.89894	1.03873	0.895313	0.766437	0.876221	1.03669	1.85138	0.921227	1.46052	1.55177	1.28419	1.37596	1.1842	1.48099	3.22788	1.7147	1.29293	1.12724	1.25807	1.02137	1.54357	0.969218	1.60283	1.08322	2.1785	1.75603	2.78905	1.96132	2.35967	1.49945	1.57	1.42433	1.96763	2.30009	2.63349	2.67268	1.20869	1.05639	1.90472	1.2197	2.4106	1.78844	2.55028	1.02064	1.81311	1.94596	2.08825	0.797305
	123.054	1.31971	0.130673	0.436563	0.315942	0	0.573671	0.893989	0.222937	0.736098	0.252743	0.892354	0	0.475965	0.581202	0	0	0	0.25222	0.270555	0.509902	0.737528	0	0	0.162943	2.03981	0	0	0	0	0.629359	0.734138	0.647209	1.10058	0	0.972569	0	0.24434	0.378041	0.518945	0.643509	0.999478	0.649428	0	0.495396	0	0.452998	0.639019	0.327164
	123.08	0.230585	0.0642321	0.188164	0.101421	0.0645289	0.15299	0.124341	0.0754729	0.0515722	0.12366	0.0618358	0.0480351	0.0888209	0	0.189065	0.100682	0.10859	0.127838	0.0686818	0.124717	0.281614	0.0790469	0.0668996	0.0523779	0.107262	0.140492	0.0455582	0.0532671	0.248407	0.0519217	0.163592	0.186606	0.157488	0.10764	0.0999203	0	0.102678	0.115921	0.108645	0.0656657	0.314699	0.152698	0.0541253	0.12496	0.073317	0.0450029	0	0.120121
	123.091	0.164974	0.0764154	0.136369	0.0711918	0.0673359	0.112013	0.139264	0.0737393	0.0482463	0.10056	0.0484676	0.0461523	0.0774351	0.0990193	0.196005	0.155021	0.105575	0.108967	0.0697233	0.102616	0.190726	0.0646767	0.103763	0.101433	0.125755	0.123291	0.0573169	0.0935146	0.161758	0.103843	0.151625	0.316522	0.296877	0.181288	0.111022	0.246798	0.140372	0.101432	0.186083	0.116558	0.201885	0.15372	0.0875555	0.0906805	0.311102	0.0700063	0.133009	0.0732186
	123.117	0.913007	0.215964	0.511664	0.474963	0.244103	0.599712	0.299672	0.216021	0.180518	0.258203	0.269098	0.166721	0.409965	0.488638	0.615778	0.164614	0.273502	0.423027	0.244559	0.532039	0.716737	0.20043	0.117418	0.162965	0.306992	0.410031	0.20503	0.223731	0.657173	0.191951	0.802041	0.6236	0.300503	0.277598	0.277553	0.232798	0.356136	0.343827	0.198799	0.218344	0.959971	0.399082	0.173518	0.289744	0.170413	0.157022	0.157475	0.339798
	123.526	0	0	0.0148013	0.0185327	0.0140302	0	0	0	0	0	0	0	0	0	0.0329584	0	0.0140786	0	0	0	0.028314	0.0103823	0	0	0	0.0229409	0	0	0	0	0	0	0	0	0	0	0	0	0	0	0	0	0	0	0	0	0	0
	123.536	0	0	0.0105727	0	0.0233846	0.0314252	0	0.0164856	0	0	0	0	0	0	0	0	0.0170962	0.0240315	0	0	0.040237	0	0	0.0174633	0	0.0387143	0	0.0485387	0.0361142	0	0.0458927	0	0	0	0	0	0	0	0	0	0.0574054	0.0285107	0	0	0	0	0	0.0217415
	123.544	0	0	0.010573	0	0	0	0	0	0	0	0	0	0	0	0	0	0	0.0111581	0	0	0	0	0	0	0	0.0272442	0	0	0	0	0	0	0	0	0	0	0	0	0	0	0	0	0	0	0	0	0	0
	123.875	0	0.144	0.0549813	0.112188	0.15622	0.13801	0.111922	0.193503	0.164756	0.0801921	0.180576	0.15074	0.129846	0.148528	0.0485726	0.289317	0.0945389	0.111589	0.119694	0.173683	0.0506718	0.115822	0.192522	0.153025	0.212681	0.0946415	0.111	0.163382	0.0548983	0.162052	0.0538772	0.0897635	0.0687961	0	0.126559	0.187302	0.16769	0.0895949	0.0728191	0.213437	0	0.119145	0.15282	0.0829551	0.0970962	0.12705	0.269125	0.125883
	123.911	0	0	0	0	0.0121612	0	0.0310899	0	0	0	0	0	0	0	0	0	0	0	0	0	0	0	0	0	0	0	0	0	0	0	0	0	0	0	0	0	0	0	0	0	0	0	0	0	0	0	0	0
	123.928	0.185637	0.200502	0.103623	0.0878062	0.156229	0.183116	0.386763	0.199587	0.0915381	0.296316	0.12374	0.100814	0.181111	1.2571	0.313995	0.931928	0.188083	0.10044	0.249805	0.263691	0.14308	0.0846772	0.457416	0.149708	0.771204	0.182123	0.074986	0.0982698	0.128586	0.424793	0.193567	1.35827	0.854541	1.70526	0.848156	0.775482	0.730579	0.151528	0.157199	0.801229	0.23954	0.100822	0.179881	0.152644	0.743085	0.128059	0.61626	0.116737
	123.941	0.204392	0.146225	0.10574	0.0965901	0.10665	0.122992	0.0945157	0.111077	0.123997	0.141365	0.129598	0.101759	0.101379	0	0.163071	0.092715	0.144838	0.136501	0.135313	0.1279	0.125198	0.0982613	0.124254	0.103135	0.138706	0.117594	0.0779295	0.106559	0.161821	0.100691	0.17162	0	0.139408	0	0	0.113785	0.0844988	0.159437	0.184941	0.111648	0.188072	0.0672172	0.130533	0.162602	0.0951149	0.0600295	0.0688145	0.0766823
	123.973	0.0787618	0.41655	0.166024	0.527892	0.463126	0.30478	0.41912	0.492079	0.485224	0.258281	0.505091	0.446648	0.336058	0.650074	0.19257	0.636258	0.283666	0.293651	0.448641	0.341084	0.132659	0.385906	0.600805	0.481626	0.46051	0.273932	0.286758	0.333906	0.105484	0.335108	0.12573	0.290558	0.240804	0.138801	0.279752	0.334364	0.578521	0.284636	0.212686	0.730663	0.0514752	0.186396	0.267431	0.245579	0.273456	0.363217	0.850296	0.357127
	123.983	0	0	0	0	0	0	0	0	0	0	0	0	0	0	0	0	0	0	0	0	0	0	0	0	0	0	0	0	0	0	0	0	0	0	0	0	0	0	0	0	0	0	0	0	0	0	0	0
	124.007	0.0768891	0.0276972	0	0.0614774	0.0336834	0.0574059	0	0.0347161	0.0332936	0.0679711	0	0.0254432	0.0581005	0	0.0746005	0	0.0684048	0.0618262	0.0437204	0.0757984	0.0983803	0.0535352	0	0.0341066	0	0.0415936	0.0308837	0	0.0751434	0	0.11376	0	0	0	0	0	0.0351022	0.0355808	0	0	0.130672	0	0	0.0564188	0	0.0230151	0	0.0652481
	124.024	0.181917	0.0897435	0.115276	0.0897838	0.102928	0.125756	0.0472624	0.0911351	0.0915647	0.168577	0.0727667	0.0923554	0.152665	0.0839496	0.159615	0	0.120722	0.123666	0.0801572	0.153181	0.193789	0.107879	0	0.0773694	0	0.110445	0.0676562	0.13973	0.154633	0	0.215556	0.101579	0.05613	0.121805	0	0.0770291	0.0975096	0.141013	0.0369896	0	0.287094	0.10187	0.0652651	0.119481	0	0.0910665	0	0.133941
	124.037	0.330081	0.211621	0.198827	0.171765	0.187146	0.181804	0.563423	0.151027	0.23641	0.266464	0.217471	0.208275	0.213051	0.247544	0.322702	0.279788	0.216298	0.180352	0.191547	0.24004	0.311559	0.167018	0.208924	0.142263	0.273721	0.261056	0.181648	0.240386	0.315055	0.295771	0.279429	0.288201	0.385671	0.308762	0.535066	0.288861	0.206723	0.210864	0.341	0.23481	0.449457	0.302561	0.26106	0.202457	0.267512	0.189143	0.27989	0.176303
	124.046	0.243814	0.145146	0	0	0	0.0615146	0.0907956	0	0.0482825	0	0.12547	0.121576	0.127606	0	0.388635	0	0	0	0.125965	0	0.216158	0.102293	0.136552	0	0.242281	0.226637	0.221368	0.153945	0.276043	0.191935	0.233528	0	0	0	0	0.224088	0	0	0.211537	0	0	0.190508	0.195794	0	0	0.14011	0.0397666	0
	124.075	0	0.110804	0	0.0878446	0	0	0.17289	0.0598949	0	0	0	0.0480679	0.103685	0	0	0.219048	0	0	0.095779	0	0	0	0	0	0	0.0846353	0	0	0.163325	0	0	0.311829	0.463548	0	0	0.231096	0.159926	0.0883056	0.417299	0	0	0.230257	0	0	0.273458	0.0520449	0.0657708	0
	124.087	0.521421	0.735756	0.61769	0.27916	0.41551	0.514045	0.593306	0.228301	0.38464	0.644467	0.394034	0.450531	0.341828	0.471407	0.744332	0.717915	0.519175	0.362493	0.440383	0.663311	0.679827	0.357272	0.792023	0.487587	0.754592	0.560902	0.315545	0.497389	0.527572	0.60097	0.874292	0.803198	0.749652	1.12741	0.819232	0.642523	0.452479	0.601018	0.845006	0.720884	0.807895	0.40653	0.708356	0.511164	0.622216	0.467418	0.593478	0.610277
	124.111	0	0	0	0	0.0252683	0	0	0	0	0	0	0	0	0	0	0.073552	0	0	0	0	0	0	0	0	0	0	0	0	0	0	0	0	0.157538	0	0	0.0420183	0	0	0.0716699	0	0.0534648	0.0601158	0	0	0	0	0	0
	124.12	0.106916	0.0265952	0.0571186	0.038071	0.0336924	0.0669959	0.0547304	0.0260437	0	0.04759	0.0443448	0	0.0353245	0	0.0798143	0	0.0241494	0.0438139	0	0.0521195	0.0790196	0.0375696	0	0.0316209	0	0.0401697	0.0235396	0	0.0867316	0	0.0878334	0	0	0	0	0	0.0377082	0.0224077	0	0	0.100992	0.0407586	0	0.0387267	0	0.0300295	0	0.0480937
	124.526	0.0694055	0	0.0243298	0	0.0280792	0.0546958	0	0.0243092	0	0.0353547	0	0	0	0	0.0555248	0	0.0483027	0.0257763	0	0	0.050695	0.0239833	0	0.0158119	0	0.032999	0	0	0.0332502	0	0.0519047	0	0	0	0	0	0	0.0224091	0	0	0.0455476	0	0	0.0221308	0	0	0	0.0217588
	124.875	0	0	0.0126948	0	0.0168491	0.0205134	0	0.0225749	0.0249847	0	0.0225975	0	0	0	0.0242931	0	0.0201281	0.0180465	0	0	0	0.0167908	0	0.0199752	0	0.0258278	0	0	0	0	0	0	0	0	0	0	0.0338107	0	0	0	0.0297069	0	0	0.0243457	0	0.0270323	0.0489556	0.0229068
	124.897	0	0.0321412	0.0211586	0.0195289	0	0	0.032344	0.0199707	0	0	0.0309686	0	0	0	0.0381754	0	0.0422704	0.0352356	0	0.0284322	0.023859	0.0191904	0	0.0233053	0	0.0430476	0	0	0.0289177	0	0.0379342	0	0	0	0	0	0	0	0	0	0.0534736	0	0.0397941	0.0232397	0	0.0560691	0	0.024053
	124.922	2.48389	2.30536	1.45469	1.4618	1.88441	1.74515	4.97483	2.42521	1.37344	3.50465	1.29405	1.17855	2.43449	14.8373	3.02631	10.3042	2.35413	1.24105	3.6581	3.4214	2.14885	1.27142	5.15133	1.49659	9.51044	2.56284	0.902909	1.17977	1.55727	5.93076	2.23219	18.1272	10.3155	18.9225	10.4584	9.84901	8.09145	2.12915	1.90283	8.91941	2.51133	1.22109	2.22687	2.08608	8.54663	1.32969	8.04438	1.31266
	124.937	0	0	0	0.166985	0	0	0	0.229241	0.103282	0	0	0.19423	0.240491	0	0	0	0	0	0.224925	0	0	0	0.592707	0	0	0	0.115535	0.199001	0	0.52071	0	0	0	0	0	0	0	0	0.759519	0	0	0	0.294475	0	0	0.326425	0	0
	124.956	0.249523	1.80667	0.951138	2.34078	3.07717	1.80543	4.55694	2.76745	2.50632	1.07714	3.21446	2.42698	2.03567	2.82841	0.872857	6.23101	1.21185	1.62535	1.89419	2.06142	0.693445	2.00003	5.29206	2.69117	4.31875	1.37188	3.83192	2.72445	1.06571	4.80908	0.505155	1.54034	2.10443	1.65714	1.67386	3.84161	3.78053	1.826	3.49241	5.65624	0.39414	2.72366	1.99924	1.7641	5.01741	1.63917	5.68695	2.69305
	124.974	0.0881792	0	0.0539592	0.111331	0	0	0	0.0972587	0.122447	0	0	0	0	0.135608	0.0555304	0.209518	0	0.0352422	0	0.0300136	0.0954443	0.0439851	0.207587	0	0.157214	0	0	0	0	0	0	0	0	0	0.0932384	0.140079	0.122248	0.0276873	0	0	0.0792258	0	0	0.0420562	0.103043	0	0.243273	0
	125.002	0.168862	0.0631832	0.147073	0.0927839	0.0683466	0.123112	0.0298586	0.047764	0.0266576	0.0924887	0.0293034	0.0301754	0.0604142	0	0.131888	0	0.112741	0.118634	0.0666497	0.0505512	0.195373	0.0831801	0	0.0283051	0	0.0602768	0.0412172	0.043831	0.0694169	0	0.151758	0	0.0561446	0	0.0688179	0	0	0.0632888	0	0	0.184208	0	0.0382017	0.0752622	0	0.0300434	0	0.0927963
	125.021	7.25368	2.87433	1.6792	2.48375	1.51864	2.64835	0.736518	1.95576	1.04217	2.52308	1.02063	1.73229	3.74803	1.37976	1.96793	0.657384	1.44654	1.29556	2.53585	2.71084	2.81581	1.4445	1.3193	1.53767	0.680652	2.1126	1.01427	1.18464	2.02471	1.0005	2.95134	2.35307	1.37284	1.4277	2.13335	0.973577	1.20304	2.75179	1.95377	0.499298	2.29372	0.910405	2.99087	1.19647	1.55952	1.57031	0.696203	1.81931
	125.041	0.542258	0.250527	0.320613	0.283257	0.35486	0.49522	0.186621	0.319602	0.0941416	0.605284	0.091268	0.0990189	0.353384	0.376689	0.721933	0.0735778	0.471124	0.267382	0.303059	0.387045	0.632382	0.301553	0.0559958	0.239777	0.0813826	0.454971	0.126606	0.136237	0.378926	0.0755087	0.714892	0.35438	0.0507126	0.691187	0.146514	0.129578	0.27833	0.301955	0	0.0591282	0.623955	0.179439	0.108238	0.395144	0	0.153232	0.0994602	0.245183
	125.059	0.180132	0.0443424	0.129096	0.0713059	0.0617985	0.0943971	0.068429	0	0.0474896	0.0938558	0.0519171	0	0.0911989	0.101168	0.144042	0	0.0704698	0.0619059	0.0458244	0.0884693	0.165558	0.214378	0.0546306	0.0324712	0.0665861	0.0947292	0.207586	0.0462032	0.127279	0.0629236	0.18372	0.137028	0.0796924	0.110477	0.079916	0.0595368	0.0416203	0.12395	0.102892	0.0821238	0.196105	0.120311	0.108237	0.0752676	0.0792644	0.0460718	0.15302	0.0676002
	125.071	0.1989	0.0842524	0.125924	0.107451	0.0786546	0.109449	0.13686	0.0599288	0.100815	0.0938577	0.0946273	0.13392	0.092341	0.159285	0.166604	0.142363	0.0906064	0.126397	0.0760282	0.116908	0.134239	0.0863947	0.0846781	0.0724379	0.273744	0.17511	0.0831847	0.10307	0.15621	0.136858	0.1997	0.266969	0.338697	0.23795	0.224208	0.168105	0.124863	0.089668	0.297117	0.192172	0.273363	0.149884	0.119379	0.109583	0.239775	0.123196	0.102525	0.11458
	125.082	0	0	0	0	0	0	0	0	0	0	0	0	0	0	0	0	0	0	0	0.0426558	0	0	0	0	0	0	0	0	0	0	0	0	0	0	0	0	0	0	0	0	0	0	0	0	0	0	0	0
	125.096	0.424082	0.135252	0.232808	0.232498	0.115178	0.225751	0.189119	0.140708	0.0999869	0.164597	0.111383	0.0782805	0.186969	0.365925	0.303711	0.139168	0.126854	0.168541	0.133313	0.304915	0.37439	0.1088	0.0696554	0.100752	0.251549	0.203824	0.0927602	0.111367	0.28206	0.0896652	0.295566	0.432351	0.172068	0.220954	0.188688	0.204881	0.184697	0.196485	0.194226	0.133044	0.382322	0.267154	0.0955027	0.154971	0.13475	0.0801314	0.143846	0.162712
	125.107	0.14449	0.108647	0.200007	0.0507992	0.0983243	0.114931	0.121933	0.0608009	0.0441621	0.16596	0.0477374	0.0622485	0.0627042	0	0	0.0959797	0.104707	0.108352	0.0781143	0.161149	0.201368	0.0744023	0.0628268	0.110746	0.0943313	0.111962	0.0471177	0.0734556	0.170687	0.069215	0	0.307135	0.181126	0.17563	0.15095	0.105068	0.115762	0.116047	0.163012	0.0837693	0	0.10299	0.0732186	0.0675239	0.0970991	0.0641067	0.0612119	0.0744829
	125.132	0.585476	0.105323	0.222233	0.249118	0.121737	0.33796	0.131888	0.125079	0.0949927	0.15644	0.144055	0.0914884	0.295285	0.344399	0.340162	0.135973	0.15203	0.154794	0.116652	0.298602	0.360978	0.101606	0.0614613	0.101589	0.164618	0.219622	0.103073	0.127957	0.309558	0.103822	0.471323	0.321312	0.112299	0.164299	0.155389	0.141843	0.191205	0.181986	0.0543376	0.0919827	0.394219	0.144801	0.0875438	0.129515	0	0.106179	0.0902889	0.224601
	125.486	0	0	0.0169329	0	0.013111	0.0246306	0	0	0	0	0	0	0	0	0	0	0	0.0249417	0	0	0.0328178	0.0160025	0	0	0	0	0	0	0.0188063	0	0	0	0	0	0	0	0	0.0303325	0	0	0.0475459	0	0	0.0298895	0	0	0	0
	125.521	0.0469164	0	0.0127	0.0332199	0.0112383	0	0	0	0	0	0	0	0	0	0	0	0	0.0103213	0	0	0	0.0128026	0	0	0	0	0	0	0.0202537	0	0	0	0	0	0	0	0	0.0276956	0	0	0.0237734	0	0	0	0	0	0	0
	125.542	0.0525483	0.0321549	0.0539773	0.0254052	0.0355899	0.0396867	0	0.0251929	0.0325037	0.0516991	0.0427245	0	0.0307866	0	0.0867814	0	0.0573973	0.0301064	0.0249993	0.0347608	0.0671318	0.0408113	0	0.0333136	0.0758365	0.0459405	0.0279828	0	0.0405099	0	0.0838891	0	0	0	0	0.0455322	0.0364231	0.0263779	0	0.0509221	0.0693416	0	0	0.0265701	0	0.0360673	0.0397926	0.0378222
	125.926	0	0	0.0169352	0.0263852	0	0.023267	0.0659515	0.0338827	0	0.0489814	0.0251356	0	0.0330696	0.215248	0.0260353	0.158395	0.0322257	0.0258091	0.0458344	0.0537238	0.0402818	0.0144058	0.0628311	0.0274864	0.131328	0.0330224	0	0	0.0289385	0.0644934	0	0.193739	0.121368	0.260615	0.113207	0.169875	0.105372	0.0329746	0.0393099	0.12156	0.0515137	0	0.0461584	0.0476078	0.152585	0	0.0933651	0.0240712
	125.939	0	0.114216	0.0783273	0.170045	0.106782	0.0848594	0.0522643	0.123372	0.156708	0.0503432	0.159201	0.112269	0.0718427	0	0.0433928	0	0.059418	0.0843144	0.0593776	0.11219	0.0372989	0.100845	0	0.135771	0	0.0488171	0.170871	0.0580646	0.0781369	0	0.0799016	0	0.0525331	0	0	0.045534	0.0624436	0.0738651	0.0497158	0	0.0376454	0.097926	0.0429749	0.116254	0	0.117235	0.0612244	0.107751
	125.961	0.108862	0	0.344015	0.655779	0.830865	0.461273	0.877308	0.682042	0.620192	0	0.730692	0.593442	0.424228	0	0.265568	0.955217	0.302137	0.375137	0.381276	0.553061	0	0.530666	0.741694	0.675553	0.767627	0.317322	0.862501	0.606731	0.274938	0.854136	0	0.349679	0.365926	0	0.341835	0.598955	0.712912	0.528943	0.566533	1.007	0.116902	0.615126	0.477497	0.525927	0.651957	0.423868	1.02707	0.761171
	125.972	0	1.10007	0.509151	1.2207	1.0941	0.599533	1.03785	1.13994	1.04285	0.49393	1.0701	1.00576	0.715043	1.31516	0	1.06244	0.6345	0.647048	0.993831	0.924413	0	0.879668	1.30173	1.15705	0.88416	0.633222	0.99732	0.594889	0.295204	1.07121	0	0.784417	0.391291	0.674201	0.528288	0.621727	1.35689	0.813873	0.805868	1.44892	0	0.667169	0.698736	0.798315	0.529096	0.716485	1.37148	0.96983
	125.986	15.4364	2.62936	9.49306	8.91953	4.94702	10.1281	0.660796	4.21755	1.80317	5.02377	1.91403	1.49358	4.85146	1.43139	11.2582	0.18401	8.16513	9.4678	2.41795	3.29633	10.0997	8.42721	0.325093	3.56955	0.351446	5.18939	3.17033	1.98142	12.9271	0.228083	14.0157	1.17663	0.445642	1.711	0.661466	0.893193	1.03687	4.56016	0.14915	0.409052	19.2834	2.29844	0.542753	5.08894	0.0951185	2.8971	0.313794	7.55025
	126.023	0.632561	0.181875	0.290048	0.300065	0.203282	0.24503	0.18169	0.192027	0.100874	0.221801	0.0972142	0.116999	0.341001	0.154978	0.28467	0.0624044	0.235684	0.161776	0.225026	0.293925	0.398388	0.21293	0.133863	0.175775	0	0.185237	0.175317	0.124433	0.259043	0.105389	0.403538	0.281164	0.208331	0.198295	0.184233	0.15237	0.166527	0.247998	0.127183	0.0607835	0.370537	0.117323	0.218056	0.183808	0.118898	0.142304	0.119397	0.193749
	126.039	0.0656975	0.0532327	0	0.0361654	0	0	0.0410675	0	0.0466871	0.0925325	0	0.050009	0	0	0	0	0	0.0533542	0.0406304	0	0	0	0	0	0	0.0804151	0.0397794	0.0746613	0.0998576	0	0	0	0	0	0	0	0	0	0	0	0.190225	0.0316274	0	0.0597941	0	0.0471021	0	0
	126.053	0.167066	0.0842886	0.135506	0.053763	0.0758851	0.0889861	0.0808925	0.0608276	0.0725367	0.133361	0.066215	0.0877564	0.099228	0.0688788	0.190943	0.0832106	0.098713	0.0714322	0.140648	0.0948186	0.141757	0.089665	0.0532731	0.0924778	0.0887874	0.122065	0.0515698	0.0663679	0.141835	0.0692102	0.153833	0.101598	0.186598	0.141639	0.0932248	0.120848	0.64662	0.113453	0.115623	0.105142	0.164471	0.0857056	0.106639	0.164994	0.134752	0.0881967	0.0474554	0.0561813
	126.065	0	0.0288366	0.0529336	0.0215064	0.0215485	0.0355963	0.0597372	0.033022	0.037521	0	0.0276614	0.0396336	0.0285148	0	0.0694351	0.0768121	0.0554025	0	0.0364653	0.0553122	0.0462592	0.0440347	0.0560057	0.0216625	0	0.0416473	0.0493626	0.0402959	0.0564475	0.0896581	0.0659306	0.0779712	0.0887717	0	0.0732474	0	0	0	0.0809366	0.0722866	0.0614308	0.0550994	0	0.0232549	0	0.0320731	0.0474569	0.0343985
	126.09	0.489975	0.247344	0.311268	0.230727	0.162094	0.245089	0.121968	0.106894	0.150098	0.160592	0.176049	0.178365	0.225852	0	0.21352	0	0.179316	0.164413	0.169832	0.18965	0.20594	0.179361	0.118844	0.143318	0.203474	0.261391	0.161366	0.244158	0.270682	0.190325	0.337664	0.139405	0.235524	0.150138	0.264131	0.183907	0.109295	0.246718	0.250907	0.169222	0.392383	0.223479	0.20691	0.199339	0.231853	0.247586	0	0.199529
	126.102	0.247808	0.0244021	0.19587	0.106568	0.0777696	0.0766783	0.0970777	0.0695265	0.0883942	0.137459	0.0637157	0.259533	0.300003	0.230313	0.147556	0.208048	0.153128	0.142899	0.140661	0.0774414	0.107449	0.178567	0.0887919	0.17832	0.299662	0.162296	0.0442116	0.145786	0.151992	0.106959	0.227778	0.181936	0.268138	0.172801	0.213079	0.269732	0.0806713	0	0.239346	0.384449	0.245739	0	0.210093	0.158367	0.146642	0.165397	0.0903277	0.114676
	126.135	0.0769755	0	0.0232942	0.0342229	0.014993	0.0342349	0	0.0199904	0	0	0	0	0.0285195	0	0.0642324	0	0.0211575	0.0137754	0	0	0.0402962	0.0136144	0	0.0150003	0	0.0316	0	0	0.0347444	0	0.0639418	0	0.0833434	0	0	0	0.0338315	0.0343061	0.0578141	0	0.0356738	0	0	0	0	0	0	0.0412875
	126.141	0	0	0	0	0	0	0	0	0	0	0	0	0	0	0	0	0	0	0	0	0	0	0	0	0	0.0316008	0	0	0	0	0	0	0	0	0	0	0	0	0	0	0	0	0	0	0	0	0	0
	126.153	0	0	0	0	0.0121821	0	0	0	0	0	0	0	0	0	0	0	0	0	0	0	0	0	0	0	0	0	0	0	0	0	0	0	0	0	0	0	0	0	0	0	0	0	0	0	0	0	0	0
	126.49	0	0	0	0	0	0	0	0	0	0	0	0	0	0	0	0	0	0.0103323	0	0	0	0	0	0	0	0	0	0	0	0	0	0	0	0	0	0	0	0	0	0	0	0	0	0	0	0	0	0
	126.513	0	0	0	0	0.0103081	0	0	0	0	0	0	0	0	0	0	0	0	0	0	0	0	0	0	0.0133343	0	0	0	0	0	0	0	0	0	0	0	0	0	0	0	0	0	0	0	0	0	0	0	0
	126.523	0	0	0.0180009	0.0254247	0.0149938	0.0301289	0	0	0	0	0	0	0	0	0.032985	0	0.0211588	0.0120546	0	0	0.0492532	0.0160183	0	0.0150013	0	0.0215466	0	0	0.0304034	0	0.0339706	0	0	0	0	0	0	0.0211124	0	0	0.0475668	0	0	0.0276894	0	0	0	0
	126.541	0.0844914	0.0532489	0.0158837	0.040095	0.0243659	0.0246522	0	0.053023	0	0	0	0	0.0479169	0	0	0	0.0171292	0.0120555	0.0844065	0.0410956	0.0238811	0.0144174	0	0.031671	0	0	0	0	0.0173743	0	0.0319734	0	0	0	0	0	0	0.0514633	0	0	0.0317121	0	0	0.0321207	0	0	0	0
	126.548	0	0	0	0	0.0178063	0	0	0	0	0	0	0	0	0	0	0	0	0	0	0	0	0	0	0	0	0	0	0	0	0	0	0	0	0	0	0	0	0	0	0	0	0	0	0	0	0	0	0
	126.579	0	0.0177501	0	0	0	0	0	0	0	0	0	0	0	0	0	0	0	0	0	0	0	0	0	0	0	0	0	0	0	0	0	0	0	0	0	0	0	0	0	0	0	0	0	0	0	0	0	0
	126.895	0.0469418	0.0199693	0.0264742	0	0.0196814	0	0	0.0182549	0	0	0.0285162	0	0	0	0	0	0.0463526	0.0310032	0.0218841	0	0	0.020026	0	0.0175037	0	0.0445342	0	0	0.037647	0	0.0519593	0	0.0561702	0	0	0	0	0.0316714	0	0	0.067391	0	0	0.0243686	0	0.0461243	0	0
	126.921	0.123929	0.124256	0.096368	0.0792212	0.131213	0.0643766	0.205384	0.110401	0.0984357	0.157908	0.0712937	0.0802417	0.0855727	0.673712	0.119794	0.388965	0.115885	0.0895688	0.16257	0.1391	0.0686632	0.106542	0.210384	0.119195	0.355167	0.109183	0.0442289	0.0675717	0.0724003	0.289406	0.079939	0.675789	0.376888	0.784693	0.366209	0.399382	0.383898	0.0989751	0.112164	0.369704	0.0971239	0.0714587	0.108227	0.127384	0.299231	0.0651776	0.283287	0.0699756
	126.936	0	0.119822	0.05401	0.0987868	0.178081	0.0684889	0.327375	0.127792	0.113457	0.0721495	0.134208	0.135944	0.0901395	0.133451	0	0.225702	0.0755797	0.0809615	0.089624	0.129619	0.0612016	0.0945313	0.270497	0.171715	0.123939	0.083327	0.307407	0.123292	0.0781957	0.375912	0.0419692	0.134686	0.130463	0	0	0.122619	0.175686	0.146488	0.321461	0.310556	0.0515364	0.260326	0.109818	0.187204	0.324993	0.0661833	0.326171	0.176668
	126.945	0	0.092089	0	0	0	0	0.136928	0	0.0825949	0.0680681	0.0914366	0	0.0901433	0	0.0781294	0	0	0	0	0	0	0	0	0.104202	0	0	0	0	0	0.125827	0	0.139413	0	0	0.0798989	0	0	0	0	0	0	0	0	0	0	0.0732069	0	0
	126.968	0.993411	5.85735	2.82464	7.43741	5.92506	3.50434	5.7362	6.55627	5.2556	3.09724	6.50773	4.8964	4.60097	6.7091	2.68424	6.77797	3.8842	3.61808	6.08025	5.1392	1.41223	5.30178	6.8036	6.92029	5.2795	3.35065	5.51793	4.15072	1.85086	5.93743	1.50702	5.3639	2.80147	3.813	3.73523	4.03606	7.93497	4.64049	4.52021	7.58511	1.19731	4.05856	3.9343	4.29052	3.44216	5.16595	8.23607	4.72934
	126.989	0.638502	0.0388355	0.373875	0.306196	0	0.411002	0	0.149544	0.0834388	0.257315	0	0.0717583	0.181442	0.269053	0.472266	0	0.447493	0.41524	0.0906741	0.172311	0.446372	0.405444	0	0	0	0.318983	0.138618	0	0.463456	0	0.58963	0	0.163089	0.167138	0.0798975	0	0	0.230975	0.122575	0	0.751309	0.102106	0	0	0.103047	0.140412	0.0459442	0.370605
	127.024	0.914609	0.54151	1.52419	0.52342	0.702156	0.959091	0.104571	0.473878	0.181079	1.07698	0.138451	0.168078	0.591151	0	1.35781	0	1.16115	1.2071	0.502379	0.584933	1.92892	0.981666	0	0.503597	0	0.994375	0.250719	0.209862	1.8844	0	1.20331	0.408797	0	0.807362	0.0732382	0.059562	0.242085	0.670526	0	0.0525854	3.57038	0.181766	0.0859426	0.952785	0	0.222673	0	0.829634
	127.038	0.899602	0.328464	0.478768	0.398204	0.371243	0.526147	0.474312	0.406937	0.214465	0.712098	0.197197	0.275731	0.470193	0.305643	0.66502	0.176109	0.511039	0.321392	0.337704	0.676636	1.28548	0.357421	0.150286	0.25931	0.255285	0.530251	0.249253	0.272707	0.70106	0.290968	0.801559	0.58366	0.175781	0.475919	0.295171	0.254017	0.330594	0.425028	0.201212	0.200484	0.775148	0.434005	0.276925	0.436517	0.186278	0.304931	0.147032	0.374093
	127.05	0	0	0	0.0205469	0	0	0	0.0321731	0	0	0	0	0	0	0	0.06244	0	0	0	0	0	0	0.0546497	0	0.543869	0	0	0.0652138	0	0.0943675	0	0	0.154037	0	0.193081	0.155915	0.0598722	0	0.0855735	0.0887397	0	0	0.0700269	0	0.168443	0.0240742	0.0735174	0
	127.073	0.559696	0.224166	0.277531	0.245597	0.147194	0.316537	0.232807	0.280004	0.383902	0.309092	0.138473	0.132209	0.221415	0.460616	0.34207	0.235358	0.270154	0.205956	0.281433	0.333588	0.291152	0.188346	0.0983707	0.266836	0.351482	0.267298	0.28394	0.15296	0.260746	0.185588	0.447777	0.396988	0.482053	0.362606	0.246342	0.280301	0.165303	0.324729	0.497256	0.236643	0.422286	0.24	0.187799	0.193894	0.214022	0.246773	0.205242	0.193948
	127.086	0.0863981	0.0588174	0.13771	0.0430547	0	0.0657765	0.0659836	0.0434802	0.0450686	0.15523	0.0520351	0.071773	0.0502192	0.157126	0	0.0656455	0.0796373	0.0930731	0.0646266	0.0695646	0	0.0601132	0	0.0508674	0.186841	0.0776051	0.0435149	0.0664027	0.097059	0.0912209	0.0999527	0.165412	0.286336	0.21813	0.21749	0.236507	0.0637796	0.0699637	0.114485	0.0706652	0.178434	0.0510659	0.0827585	0	0.324996	0.0632004	0.0827114	0.0504973
	127.112	0.332452	0.074356	0.244706	0.165376	0.104074	0.271338	0.126989	0.124357	0.0926447	0.113021	0.115826	0.0736642	0.128976	0.198021	0.206636	0.0832596	0.116939	0.223215	0.104239	0.19763	0.350893	0.0905747	0	0.0900636	0.133194	0.191144	0.0774453	0.111464	0.402737	0.0990843	0.375831	0.241031	0.130484	0.147309	0.082113	0.0823402	0.108037	0.157092	0.100609	0.118325	0.44213	0.220613	0.106631	0.160663	0.0653957	0.0792543	0.0704595	0.153793
	127.122	0	0	0	0.0274003	0	0.050706	0.0435752	0.0530484	0.0200318	0.0517456	0	0	0	0.0796389	0.118079	0.0672491	0	0	0.0302296	0	0	0.0296581	0	0.0375274	0	0	0	0	0	0	0	0.146509	0.0942395	0.107649	0	0.0455503	0.0390499	0.0514849	0.114486	0	0	0	0	0	0.0733224	0.0290941	0.0658653	0.0344322
	127.148	0.467707	0.077689	0.186451	0.180068	0.124708	0.286433	0.168079	0.130451	0.146907	0.100771	0.165362	0.0840577	0.181488	0.266898	0.705011	0.140907	0.134085	0.120669	0.0854788	0.270367	0.373307	0.103408	0.0505533	0.0642163	0.216442	0.181094	0.0899914	0.0948667	0.224563	0.124248	0.34786	0.241033	0.135924	0.167139	0.124278	0.192715	0.132772	0.135977	0.0902021	0.121614	0.273615	0.213479	0.0716173	0.152913	0.0812493	0.125411	0.0796532	0.127405
	127.169	0	0	0.0127129	0	0.0112522	0	0	0	0	0	0	0	0	0	0	0	0	0.0172393	0	0	0	0	0	0	0	0	0	0	0.018835	0	0	0	0	0	0	0	0	0	0	0	0.041638	0	0	0	0	0	0	0
	127.51	0	0	0	0	0	0	0	0	0	0	0	0	0	0	0	0	0.0181485	0	0	0	0	0	0	0	0	0	0	0	0	0	0	0	0	0	0	0	0	0	0	0	0	0	0	0	0	0	0	0
	127.522	0.386969	0.0599368	0.0349627	0.233926	0.0243817	0.0548272	0	0.059144	0	0	0	0	0.0970315	0	0.0468871	0	0.0171406	0.021552	0.0375299	0.0727348	0.0343473	0.0192419	0	0.0525473	0	0.0330603	0	0	0.0391225	0	0.0679784	0	0	0	0	0	0	0.112224	0	0	0.0733659	0	0	0	0	0	0	0.0608413
	127.54	0	0	0.0190712	0.0264283	0	0	0	0.0191356	0	0	0	0	0	0	0	0	0	0.01207	0	0	0	0	0	0	0	0	0	0	0	0	0	0	0	0	0	0	0	0	0	0	0.0297438	0	0	0	0	0	0	0
	127.701	0	0	0.0127149	0	0	0	0	0	0	0	0	0	0	0	0	0	0	0.013796	0	0	0	0.0104245	0	0	0	0	0	0	0	0	0	0	0	0	0	0	0	0.029049	0	0	0.0257792	0	0	0	0	0	0	0
	127.847	0	0	0.0190736	0	0.0140691	0	0	0	0	0	0	0	0	0	0.0260506	0	0	0.0112109	0	0	0	0.0104257	0	0	0	0	0	0	0	0	0	0	0	0	0	0	0	0	0	0	0	0	0	0	0	0	0	0
	127.906	0	0.0177632	0	0	0	0	0	0	0	0	0	0	0	0	0	0	0	0.0138001	0	0	0	0.0168438	0	0	0	0	0	0	0	0	0.0299972	0	0	0	0	0	0	0	0	0	0	0	0	0	0	0	0	0
	127.935	0.0920697	0.288666	0.147309	0.385813	0.481234	0.400411	0.417178	0.420234	0.455183	0.177094	0.630043	0.388361	0.369976	0.428321	0.178892	0.784854	0.24913	0.269131	0.399367	0.387469	0.179254	0.304019	0.679139	0.429728	0.725213	0.245878	0.366109	0.537348	0.127563	0.45764	0.121995	0.229234	0.257402	0.107651	0.386112	0.509901	0.57159	0.198099	0.281041	0.726535	0.0674329	0.269815	0.367619	0.212823	0.352745	0.370419	0.741636	0.368651
	127.956	0.0977096	0.468544	0.253295	0.748167	0.661372	0.309923	0.726028	0.459405	0.387553	0.231592	0.472145	0.408222	0.513875	0.931974	0.442896	0.666346	0.29453	0	0.35871	0.627873	0.244989	0.384259	0.651817	0.547408	0.477311	0.247326	0.449544	0.438906	0.156562	0.742284	0.143998	1.16744	0.433241	0.498593	0.412737	0.611539	0.807277	0.519038	0.3967	0.716685	0.15867	0.412921	0.222798	0.411249	0.493448	0.420632	0.606811	0.588034
	127.975	0.973357	5.34395	2.11966	7.27235	5.6795	3.14459	4.71364	6.64935	5.53702	2.69197	6.36332	4.76178	4.74147	7.98957	2.23013	7.17136	3.72005	3.51551	6.43707	4.33982	1.45652	5.16162	7.48161	6.48732	4.69172	3.08302	3.09377	3.5125	1.15976	3.8152	1.10601	4.32003	2.12454	2.09069	3.42171	3.72885	7.63148	3.42599	2.84631	6.49462	0.569238	1.85923	3.27831	3.03399	2.24727	5.34491	7.55311	4.18643
	127.988	0	0	0	0	0	0	0	0	0	0	0	0	0	0	0	0	0	0	0	0	0	0	0	0	0	0	0	0	0	0	0	0	0	0	0	0	0	0	0	0	0	0	0	0	1.70032	0	0	0
	128.019	122.849	59.6665	93.0508	62.5714	70.9083	75.4943	15.9147	66.5333	38.7835	85.3742	27.8418	29.2044	80.9398	37.6405	96.7889	2.66874	90.3391	80.1358	70.6131	60.7135	112.814	72.6758	4.54096	47.0155	2.38843	85.4086	44.9107	37.4596	103.96	3.9284	118.138	31.278	2.77538	53.0096	9.22875	9.34507	31.1766	76.6694	1.56369	6.55065	182.008	32.9378	11.587	80.717	0.435979	65.2885	2.858	67.0504
	128.052	0.182281	0.200981	0	0.0812916	0	0	0.148202	0.0391578	0.0542986	0	0.0537774	0.0916714	0.15532	0.103313	0	0.193832	0	0	0.258623	0.322655	0	0	0.0505618	0	0.155406	0	0.054633	0.0901603	0	0.111655	0	0.1867	0.195784	0	0.137576	0.12792	0.148444	0	0.122598	0.0608223	0	0.0909779	0.151183	0	0.150611	0.135544	0.104208	0
	128.07	0.383366	0.1277	0.325403	0.134188	0.146369	0.240032	0.332529	0.181874	0.225562	0.351519	0.189076	0.202254	0.214716	0.206626	0.449873	0.333211	0	0.232982	0.211702	0.248325	0.437748	0	0.150321	0.121019	0.310813	0.283317	0.146928	0.141176	0.437876	0.367988	0.416046	0.347406	0.280992	0.34845	0.521453	0.31192	0.260435	0.289272	0.349292	0.156168	0.612926	0.260683	0.41217	0.332585	0.330948	0.259054	0.185436	0.20792
	128.091	0	0	0	0.0548534	0	0	0	0.0200156	0	0	0	0	0	0	0	0	0	0	0	0.0553602	0	0.0369122	0	0.0175277	0	0.0589665	0	0	0	0	0	0	0.161346	0	0	0	0	0	0.171178	0	0	0	0	0	0	0	0	0
	128.107	0.327008	0.0655197	0.0773808	0.106774	0.0722516	0.14952	0.18433	0.0644004	0.0426104	0.0817536	0.18574	0.0425335	0.0765263	0.152817	0.171965	0.136175	0.0756677	0.0629999	0.0698756	0.110723	0.125506	0.0521618	0.0710623	0.0442387	0.183159	0.0834194	0.0302751	0.0794901	0.130505	0.0880645	0.158027	0.17016	0.277375	0	0.113165	0.198022	0.158872	0.0832207	0.195468	0.0575376	0.186466	0.194253	0.0477414	0.107542	0.0990866	0.0662759	0.0888916	0.0516977
	128.126	0	0	0.0296816	0	0.0187676	0	0	0.019147	0	0	0	0	0	0	0	0	0.0161433	0	0	0	0	0.0184587	0	0	0	0.0273284	0	0	0	0	0.0320068	0	0	0	0	0	0	0.0237783	0	0	0.0436425	0	0	0.0221745	0	0	0	0
	128.143	1.04498	0.187687	0.224737	0.748475	0.254308	0.296325	1.6005	0.43517	0.19302	0.26299	0.40263	0.243878	0.3027	0.417554	0.36826	1.08145	0.243165	0.270159	0.281602	0.333765	0.467688	0.17095	0.310221	0.186988	0.704893	0.350963	0.220812	0.565952	0.511917	0.616444	0.520121	1.4322	4.22241	0.38528	0.303986	1.31084	1.66823	0.384425	5.02673	0.539227	0.6606	3.79547	0.424895	0.277187	2.3543	0.271154	0.562502	0.25162
	128.177	0	0	0.021203	0.0146968	0.0103233	0.0219523	0	0	0	0	0	0	0	0	0.0312684	0	0.0201813	0.0224446	0	0	0.023909	0.00963218	0	0	0	0	0	0	0.017404	0	0	0	0	0	0	0	0	0	0	0	0.0595168	0	0	0	0	0	0	0
	128.183	0	0	0.0201432	0.0176367	0.0122005	0	0	0	0	0	0	0	0	0	0	0	0.0151363	0.0146758	0	0	0.026898	0.0120406	0	0	0	0	0	0	0	0	0	0	0	0	0	0	0	0	0	0	0.0396784	0	0	0.0210679	0	0	0	0
	128.206	0	0	0.0148437	0	0	0	0	0	0	0	0	0	0	0	0.0243212	0	0	0.0224496	0	0	0	0	0	0	0	0	0	0	0.0188572	0	0	0	0	0	0	0	0	0	0	0	0.0257928	0	0	0.0221786	0	0	0	0.0252836
	128.241	0	0	0.0137843	0	0	0	0	0	0	0	0	0	0	0	0	0	0.0151393	0.0112264	0	0	0	0	0	0	0	0	0	0	0	0	0	0	0	0	0	0	0	0	0	0	0.0376993	0	0	0	0	0	0	0
	128.265	0	0	0.0116642	0	0.010326	0	0	0	0	0	0	0	0	0	0	0	0	0.0112274	0	0	0	0	0	0	0	0	0	0	0	0	0	0	0	0	0	0	0	0	0	0	0	0	0	0	0	0	0	0
	128.282	0	0	0.0180268	0.0147025	0	0	0	0	0	0	0	0	0	0	0	0	0	0.0120916	0	0	0	0.0128485	0	0	0	0	0	0	0	0	0	0	0	0	0	0	0	0	0	0	0.0377012	0	0	0	0	0	0	0
	128.497	0	0	0.0116658	0	0	0	0	0	0	0	0	0	0	0	0.0295367	0	0.0131237	0	0	0	0	0	0	0	0	0	0	0	0.0203152	0	0	0	0	0	0	0	0	0	0	0	0	0	0	0	0	0	0	0
	128.525	0.186143	0.0255548	0.107116	0.07353	0.0384958	0.120808	0	0.051377	0.0200686	0.0586196	0.0319717	0	0.0514274	0	0.0920865	0	0.0615825	0.0725726	0.0260837	0.0569639	0.201809	0.0811281	0	0.0300712	0	0.0777137	0.0687358	0.0913934	0.175589	0	0.190127	0	0	0	0	0	0	0.0555095	0	0	0.198451	0.048091	0	0.0532424	0	0.0261288	0	0.0827817
	128.538	0.0564081	0.0177776	0.0127269	0.0284326	0	0.0219659	0	0.0226413	0	0	0	0	0.0354286	0	0	0	0	0.01728	0.0292142	0.0379765	0.0373729	0.0120492	0	0.0133654	0	0	0	0	0	0	0	0	0	0	0	0	0	0.0409721	0	0	0.0317528	0	0	0	0	0	0	0
	128.562	0	0	0.0127275	0	0	0	0	0	0	0	0	0	0	0	0	0	0	0	0	0	0.0254146	0.0096401	0	0	0	0	0	0	0	0	0	0	0	0	0	0	0	0	0	0	0	0	0	0	0	0	0	0
	128.761	0	0	0.0106067	0	0	0	0	0	0	0	0	0	0	0	0	0	0	0	0	0	0	0	0	0	0	0	0	0	0	0	0	0	0	0	0	0	0	0	0	0	0	0	0	0	0	0	0	0
	128.926	0	0	0.010607	0	0	0	0	0	0	0	0	0	0	0	0	0	0	0.0095063	0	0	0	0	0	0.0977505	0	0.0431812	0	0	0	0.232714	0	0	0	0	0	0	0	0.101781	0	0	0.0377099	0.0992727	0	0	0.15656	0	0	0
	128.938	0.0996657	0.737864	0.41686	1.06105	0.898709	0.450388	0.548227	0.952814	0.724315	0.294504	0.772609	0.581785	0.581796	0.581118	0.338835	1.12852	0.521023	0.591135	0.615648	0.664648	0.170442	0.70464	0.955457	0.980029	0.638346	0.341136	0.849444	0.4867	0.30771	0.831793	0	0.453817	0.424374	0.286134	0.386027	0.641564	0.754343	0.596155	0.703343	0.920911	0	0.573132	0.436002	0.631231	0.71344	0.528722	0.964591	0.695753
	128.95	1.13395	0.296706	0.542034	0	0.404756	0.262275	0	0.347514	0.486793	0.328595	0.365277	0.329212	0	0	0.37359	0.341447	0	0.2878	0.234784	0	0.257162	0.33827	0.284315	0.373473	0.286794	0.439024	0	0.21605	0.535603	0.331773	1.01885	0	0	0	0	0.247162	0	0	0	0.590375	1.35164	0	0.233913	0	0	0	0.348117	0
	128.963	0.481421	2.52817	1.19653	3.29809	2.69156	1.41578	2.77858	2.72705	2.5294	1.30895	2.89289	2.39632	1.96607	3.22413	0.995672	3.04744	1.56112	1.56525	2.41571	2.13484	0.614511	2.25709	3.37217	2.80656	2.34987	1.50136	2.3681	2.07032	0.923182	2.79411	0.662563	2.03983	1.33481	1.56666	1.71048	1.93174	3.32233	1.96699	2.20028	3.58669	0	1.76863	1.69308	1.98251	1.80937	2.33616	3.59472	2.03563
	128.986	1.55338	0.394519	0.910157	0.711045	0.595435	1.72347	0.700266	0.266532	0.254292	0.545416	0.248316	0.23652	0.61042	1.01803	0.896642	0.708578	0.736163	0.776199	0.489416	0.370323	1.23953	0.617143	0.570008	0.293287	0.725317	0.74423	0.341595	0.427372	1.55323	0.526743	1.70551	1.13219	2.3541	0.796078	1.08041	0.56796	0.41302	0.392619	0.624691	0.929167	2.02854	0.325494	0.550567	0.532533	1.29807	0.351849	0.48156	0.650975
	129.02	19.8431	10.0124	15.8754	9.84651	11.3731	12.0281	2.4834	10.701	5.88764	14.7419	4.26051	4.56416	12.9738	6.12754	16.5014	0.421638	14.9261	12.7679	10.6893	10.1146	19.3414	11.7476	0.781894	7.72124	0.542141	13.4487	7.08611	5.71988	16.7775	0.691836	20.4169	5.24738	0.524153	8.74271	1.67939	1.53563	5.16097	12.4758	0.269546	1.16108	31.3165	5.53175	2.11633	12.9056	0.130798	10.1269	0.504586	11.2146
	129.038	0.624397	0.522354	1.53294	0.326624	0	0.922938	0	0.286586	0.138871	1.30908	0	0.105023	0.392114	0	0	0	0	1.30191	0.436218	0	1.98577	1.05923	0	0	0	0	0.150851	0.151962	1.94535	0	0	0.328553	0	0.847075	0	0	0.153749	0	0	0	3.23948	0	0	0	0	0.170914	0	0
	129.053	2.66314	0.405667	1.3802	1.2418	0.981535	1.65502	2.5009	0.586253	1.01731	1.31456	1.32936	0.819394	0.609334	0.419694	2.02448	1.16235	1.06043	1.20428	0.588591	0.685296	2.13534	0.866385	0.609666	0.376055	1.17125	1.19204	0.795697	1.19079	1.92799	1.13523	2.44035	1.50095	3.47327	1.19554	1.08039	1.46728	1.04499	0.786627	2.77647	0.876579	3.22365	5.08882	1.20614	1.18054	1.13755	1.05367	1.11503	1.20204
	129.066	2.00492	1.78942	4.477	0.95934	0.98156	1.64272	2.05856	0.765719	4.93194	0.88912	2.95856	3.34863	4.33289	1.01157	6.49058	2.75762	2.78244	1.1611	4.4239	1.66974	1.84379	1.02073	8.70626	2.04413	5.13281	4.88345	1.63804	2.29732	4.23502	6.19815	2.04201	4.99925	6.04156	2.43074	7.65808	1.9862	2.80275	2.18409	6.25634	2.34689	2.19744	4.34371	6.23438	1.78638	3.63262	2.2361	2.35741	1.67256
	129.102	0.910336	0.403469	0.463633	0.349232	0.363525	0.392849	0.770112	0.420774	0.480258	0.527766	0.2846	0.717264	0.488187	1.28491	0.563051	0.593232	0.497936	0.38217	0.536438	0.501729	0.580227	0.308655	0.64112	0.305886	1.74857	0.532714	0.360915	0.763427	0.499464	0.98742	0.5846	1.26696	3.33554	1.68566	1.84795	2.00552	0.525125	0.416476	3.56666	0.781217	0.845657	0.350141	0.881529	0.378372	4.68496	0.551017	0.766918	0.362374
	129.127	0.112855	0.0400147	0.0381952	0.0775018	0	0.05632	0	0.0566278	0	0	0	0	0.0674566	0.103309	0.0695135	0	0	0.0354524	0.058446	0.106046	0.06281	0	0	0.0401179	0	0.0287964	0	0	0.0421078	0	0.0840886	0.104005	0.0779938	0	0	0	0.0573349	0.0647872	0.0404911	0	0.0674953	0.0286678	0	0.0410562	0	0.0301665	0	0.0402656
	129.136	0	0	0.0222811	0	0	0	0	0	0	0	0	0	0	0	0.0538737	0	0	0	0	0	0	0.0273316	0	0	0	0	0	0	0.0246848	0	0.0360389	0	0	0	0	0	0	0	0	0	0	0	0	0	0	0	0	0
	129.146	0.0865262	0.0277895	0.029709	0.0696597	0.0140916	0.0590723	0.204377	0.0365926	0.033472	0	0.047161	0.034069	0	0	0	0.117052	0.0383845	0.0371861	0.0386178	0.0395709	0.0538401	0.0257253	0	0.0259115	0.0684634	0.0374377	0.0244098	0.0664929	0.0566323	0.0487413	0.046051	0.120552	0.395422	0	0	0.133238	0.161586	0.0370233	0.392191	0.0559211	0.0873508	0.3379	0.0525093	0.0288518	0.194216	0	0.064426	0.0322152
	129.178	0	0	0	0	0.0131528	0	0	0	0	0	0	0	0	0	0	0	0	0.0103785	0	0	0	0	0	0	0	0	0	0	0.0203308	0	0	0	0	0	0	0	0	0	0	0	0	0	0	0	0	0	0	0
	129.506	0	0.0188989	0	0.0215884	0.0281867	0	0	0.0348544	0.0276191	0	0.0261128	0.0302877	0	0	0	0	0	0.0138398	0	0.0427397	0	0.0104529	0	0.0275874	0	0	0.0273737	0	0	0	0	0	0	0	0	0	0	0	0	0	0	0.0440367	0	0	0	0.0251448	0	0.0368233
	129.519	0.364959	0.0377988	0.082772	0.227671	0.0394628	0.0590845	0	0.0618687	0	0	0	0	0.0709015	0	0.106019	0	0.0414218	0.0519026	0.0271398	0.0886472	0.0508558	0.0450304	0	0.0326047	0	0.0432043	0	0	0.0610007	0	0.118146	0	0	0	0	0	0.0469166	0.0912485	0	0	0.107215	0	0	0.0332947	0	0	0	0.0425789
	129.534	0	0	0.0116735	0.026498	0	0	0	0	0	0	0	0	0	0	0	0	0	0.0129768	0	0.0300776	0	0	0	0	0	0	0	0	0.0261448	0	0	0	0	0	0	0	0	0	0	0	0.0258119	0	0	0	0	0	0	0
	129.582	0	0	0.0382065	0.0206117	0.0281914	0.0494741	0	0	0.0251138	0	0	0.0283996	0.0320237	0	0.0399764	0	0.0353647	0.0207657	0.0292299	0.0332452	0	0.020911	0	0.0158868	0	0.0331274	0.0355204	0	0	0	0.0340456	0	0	0	0	0.0420797	0	0	0	0	0.043684	0.0327785	0.0493255	0	0	0.0221319	0	0.0379819
	129.596	0	0	0.0159196	0	0	0	0	0	0	0	0	0	0	0	0.0243336	0	0	0	0	0	0	0.0136729	0	0	0	0	0	0	0	0	0	0	0	0	0	0	0	0	0	0	0	0	0	0	0	0	0	0
	129.788	0	0	0.0127368	0	0.0122178	0	0	0	0	0	0	0	0	0	0	0	0.0151583	0	0.0219243	0	0	0.00965312	0	0	0	0	0	0	0	0	0	0	0	0	0	0	0	0	0	0	0.0436878	0	0	0	0	0	0	0
	129.845	0	0	0.0148605	0	0	0	0	0	0	0	0	0	0	0	0	0	0.0171807	0.011252	0	0	0	0.0112632	0	0	0	0	0	0	0	0	0	0	0	0	0	0	0	0	0	0	0.0258167	0	0	0	0	0	0	0
	129.858	0	0	0.0116765	0	0.0103393	0	0	0	0	0	0	0	0	0	0	0	0	0.0112529	0	0	0	0.0104593	0	0	0	0	0	0	0	0	0	0	0	0	0	0	0	0	0	0	0.0317753	0	0	0	0	0	0	0
	129.871	0	0	0	0	0.0131597	0	0	0	0	0	0	0	0	0	0.0225981	0	0	0	0	0	0	0.01046	0	0.0133828	0	0	0	0	0	0	0	0	0	0	0	0	0	0	0	0	0.0258182	0	0	0	0	0	0	0
	129.88	0	0	0	0	0	0	0	0	0	0	0	0	0	0	0	0	0	0	0	0	0	0.0112652	0	0	0	0	0	0	0	0	0	0	0	0	0	0	0	0	0	0	0	0	0	0	0	0	0	0
	129.885	0	0	0.0180471	0	0	0	0	0	0	0	0	0	0	0	0	0	0.0192048	0.0129864	0	0	0	0.00965627	0	0	0	0	0	0	0	0	0	0	0	0	0	0	0	0	0	0	0	0	0	0.0222045	0	0	0	0
	129.902	0	0	0	0	0	0	0	0	0	0	0	0	0	0	0	0	0	0	0	0	0	0.0128759	0	0	0	0	0	0	0	0	0	0	0	0	0	0	0	0	0	0	0.0297923	0	0	0	0	0	0	0
	129.915	0	0.0467141	0.0244183	0.0333904	0.0432452	0.0508758	0.0810319	0.0435926	0.0494184	0.0368453	0.0522789	0.0445128	0.0331803	0	0.0295532	0.0914452	0.0192064	0.038099	0.048034	0.0443379	0	0.0273628	0.079304	0.0635792	0	0.0403458	0.053314	0.054646	0.0377876	0.0676016	0.0460774	0	0	0	0	0.050854	0.0443244	0.0568914	0.0867813	0.0674545	0.0258207	0.0522695	0	0.0433016	0.0832374	0.0322087	0.0690647	0.0587309
	129.934	0.0658723	0.788601	0.402382	0.560789	0.725794	0.272266	0.218167	0.804747	0.657547	0.263383	0.562455	0.671505	0.342111	0.228134	0.173845	0.367395	0.60755	0.516101	0.5169	0.313539	0.145159	0.830588	0.298077	0.951219	0.31274	0.292517	0.44949	0.287493	0.183133	0.227958	0.138236	0.139479	0.117941	0.161488	0.175225	0.25778	0.295936	0.382375	0.293902	0.468898	0.0973263	0.219337	0.216386	0.798325	0.186293	0.374443	0.386773	0.511327
	129.946	0.086577	0	0	0.163038	0	0.166392	0.22191	0.233671	0	0.110542	0.158542	0.183746	0.13845	0.266874	0	0.518215	0	0	0.128444	0.197945	0.101764	0	0.389691	0	0.27388	0.12825	0.513197	0.158006	0	0.367875	0.130226	0.146572	0.215925	0.150155	0.135299	0.238493	0.27769	0.148191	0.349444	0.422836	0.109246	0.191671	0.160698	0.443031	0.285386	0.137905	0.415944	0
	129.971	0.611723	2.21252	1.134	3.16191	2.44748	1.43442	1.91623	2.82956	2.29464	1.12869	2.72089	1.9996	2.06318	3.26704	1.09006	2.74847	1.63178	1.5105	2.7664	2.07614	0.619602	2.17101	3.12717	2.70092	2.22992	1.43393	1.61162	1.62767	0.66431	1.68843	0.703264	1.83453	0.958091	0.926433	1.71228	1.79401	3.11992	1.59051	1.09348	2.69012	0.653526	0.794444	1.36831	1.29142	0.973089	2.51576	3.25561	1.69545
	129.993	0	0	0	0.230853	0	0	0.152107	0.240681	0.282352	0	0.262336	0.188512	0.210564	0.350808	0	0.423603	0	0	0.182764	0.190043	0	0	0.306296	0	0.362713	0.196007	0.179992	0.22931	0	0.139915	0	0.130026	0.132467	0	0.157474	0.27358	0.225561	0	0.131914	0.371856	0	0.111744	0.224337	0	0.168458	0.172161	0.374544	0
	130.01	0	0	0	0	0	0	0	0	0	0	0	0	0	0	0	0	0	0	0	0	0	0	0	0	0	0	0	0	0	0	0	0	0	0	0	0	0	0	0	0	0	0	0	0	0.124857	0	0	0
	130.017	19.2982	9.2169	15.2573	9.62963	11.0765	10.8085	2.30285	10.4291	5.54432	13.6766	4.10913	4.46103	12.0221	5.85397	15.4824	0.409176	14.2509	11.7122	10.6393	9.9807	18.0016	10.8335	0.761648	7.51472	0.433037	12.8808	6.68607	5.57133	15.6229	0.606818	18.9137	4.80864	0.455479	8.80823	1.5215	1.53278	5.08112	12.0742	0.219858	1.10901	29.1487	5.04213	1.8456	12.0158	0.124857	9.59525	0.557231	10.9034
	130.05	35.5688	23.8347	19.6065	19.9256	17.2075	19.3513	27.9777	17.9776	25.7458	27.5221	17.1761	30.9929	24.1929	26.261	43.8192	37.0261	24.3381	16.8575	27.7943	26.8815	27.9471	18.2603	38.9991	19.7561	32.2115	26.0366	19.4736	31.2641	22.4164	42.6546	27.2625	31.9491	27.783	50.4696	50.1979	32.4519	22.7437	25.3814	27.869	30.8981	38.7589	25.1373	42.2815	26.1848	30.6614	26.5249	29.806	21.1652
	130.086	11.8219	7.57641	6.33454	4.92824	7.13593	4.25195	9.19301	6.69793	6.3325	6.90009	4.89508	12.4148	7.42774	10.1734	6.45567	11.7223	8.33737	4.89335	9.11381	6.07861	6.38254	5.51635	12.1415	5.50593	15.3082	9.74088	6.6771	9.15409	6.26651	11.0767	9.05157	10.2959	12.5433	12.2449	14.7335	12.9553	6.81682	6.46226	13.3745	10.0488	8.18099	3.78551	14.5245	5.78722	12.1528	8.57602	7.88605	7.15662
	130.122	0.084714	0	0.0945168	0.0324244	0	0	0.0847874	0.0340142	0.0377105	8.52336	0.0320625	9.45176	0.0354805	0	0.147789	0.0754227	0	0.0329251	0.0208894	0.0681049	0	0.0813292	0	0	0	0.025946	0	0	0.0581608	0.0455892	0.104206	0.106388	0.137921	0.150157	0	0.0754141	0.0547653	0.0463213	0.138861	0	0.111255	0.0953606	0.0572766	0.0366502	0	0.0372583	0.0491262	0.0645189
	130.159	1.44213	0.330464	0.313313	0.629906	0.232318	0.352215	1.03995	0.382916	0.282448	0.361768	0.398321	0.307007	0.38002	0.475632	0.450342	0.728607	0.34386	0.270381	0.402149	0.403902	0.514975	0.194898	0.285806	0.250274	0.692137	0.32724	0.220814	0.421862	0.522058	0.509334	0.573178	1.13246	2.80028	0.495803	0.394774	1.08565	0.854129	0.387809	2.11305	0.475566	0.667576	2.63558	0.421615	0.339874	1.41109	0.275948	0.515864	0.292677
	130.189	0	0	0.0116835	0	0	0	0	0	0	0	0	0	0	0	0	0	0.0131485	0.018201	0	0	0.0374277	0.0136927	0	0	0	0	0	0	0	0	0.0320678	0	0	0	0	0	0	0.0264732	0	0	0	0	0	0	0	0	0	0
	130.207	0	0	0.0148708	0	0.0150511	0.0233935	0	0	0	0	0	0	0	0	0	0	0.0131495	0.0216706	0	0	0	0	0	0	0	0	0	0	0.0232712	0	0	0	0	0	0	0	0	0	0	0	0	0	0	0	0	0	0	0
	130.227	0	0	0.0148716	0	0.0103483	0	0	0	0	0	0	0	0	0	0.0295617	0	0.0141619	0.010403	0	0	0	0.0128898	0	0	0	0	0	0	0	0	0.0380845	0	0	0	0	0	0	0	0	0	0.0278195	0	0	0	0	0	0	0.0195937
	130.25	0	0	0.010623	0	0	0	0	0	0	0	0	0	0	0	0	0	0	0.013872	0	0	0	0	0	0	0	0	0	0	0	0	0	0	0	0	0	0	0	0	0	0	0.0278205	0	0	0	0	0	0	0
	130.326	0	0	0.0106236	0.0147468	0.0122312	0	0	0	0	0	0	0	0	0	0	0	0.0192221	0.0104052	0	0	0	0.0128922	0	0	0	0.0259568	0	0	0.018912	0	0	0	0	0	0	0	0	0	0	0	0.0258345	0	0	0	0	0	0	0.0195967
	130.526	0.625251	0	0.234802	0.255648	0.0131735	0.313863	0	0.131764	0.0888923	0.210308	0.0768523	0.0815268	0.155732	0	0.302602	0	0.203372	0.287064	0	0.141005	0.605011	0.27078	0	0.11557	0	0.239404	0.14236	0.162851	0.552884	0	0.571371	0	0.0417491	0	0	0.0894617	0	0.14697	0	0	0.755216	0.204192	0.0493189	0.131106	0	0.121925	0	0.282461
	130.535	0	0.121328	0	0.126847	0.156206	0.235408	0.0760808	0.171037	0.0662531	0.330494	0	0	0.234751	0.13989	0.377389	0	0.20945	0.0130098	0.138967	0.196461	0	0.00967122	0	0.126463	0	0.248066	0	0.0879655	0	0.0581606	0.0461119	0.203337	0	0.345651	0	0.0736753	0.163046	0.157568	0	0	0.0298119	0.0995355	0.0588643	0.179998	0	0.0957304	0	0
	130.889	0	0	0.0127509	0	0	0	0	0	0	0	0	0	0	0	0	0	0	0	0	0	0	0	0	0	0	0	0	0	0	0	0	0	0	0	0	0	0	0	0	0	0.0278263	0	0	0	0	0	0	0
	130.907	0.0640396	0.0278305	0.0361283	0.0432731	0.0498794	0.0344219	0.0486449	0.0296733	0.0226473	0.0641934	0.0236536	0.0265482	0.030922	0	0.0469588	0.0578004	0.0465506	0.0485809	0.0292587	0.0522878	0.0464304	0.043529	0.049238	0.0360181	0	0.0360606	0.0415316	0	0.0538441	0	0.0942384	0	0.0508287	0	0	0.0613989	0.033916	0.0291333	0.0347205	0.0592548	0.091431	0	0	0.0277802	0	0.0262041	0	0.0426662
	130.918	0	0.0300583	0	0.0206545	0.049882	0	0	0.0436393	0.02181	0	0.0236557	0.0369799	0	0	0	0	0.0263126	0	0	0	0.032952	0.0274093	0	0.0326696	0	0.0216375	0.0281843	0	0.0203747	0	0	0	0	0	0	0	0.0378306	0.0331074	0	0	0.0278278	0	0	0	0	0	0	0.026524
	130.943	0.227922	1.53637	0.79595	1.90919	2.49139	1.48033	3.20199	2.32084	2.42106	0.964343	2.58037	2.35735	1.70086	2.18226	0.653972	4.65487	1.08899	1.35182	1.52573	1.75253	0.579678	1.68659	4.08277	2.31883	3.31107	1.08625	3.02779	2.19235	0.605454	3.92807	0.505318	1.20824	1.81358	1.08796	1.32386	3.08759	2.93782	1.76668	2.48951	5.16031	0.226605	1.81167	1.79453	1.34466	3.15917	1.18638	4.75117	2.28465
	130.966	0.565118	1.74129	1.65361	2.44641	2.52258	0.977767	0.611225	2.44578	1.6863	0.713043	1.55056	1.58176	1.08127	0.641334	0.763564	0.467271	1.29856	1.80491	1.00116	1.46418	0.504805	1.80364	0.485562	2.30808	0.359056	0.835286	2.51692	0.477958	1.13384	0.440116	0.643705	0.432701	0.21059	0.373987	0.339277	0.408763	0.864934	1.73497	0.570591	0.818096	0.683813	1.45046	0.461356	2.77612	0.251703	0.857836	0.655941	2.00223
	130.992	0	0	0	0	0	0	0.279424	0	0	0	0	0	0.0389459	0	0	0.0786844	0	0	0	0	0	0	0	0	0.0666294	0	0	0	0	0	0	0	0.168839	0.101997	0.141918	0.0999996	0	0	0.194443	0.118519	0	0	0.0652259	0	0.14468	0	0	0
	131.019	1.47887	0.936434	1.3615	0.673935	1.01764	1.31262	0.590057	0.768218	0.639394	1.2541	0.781791	0.536811	1.03443	0.570311	1.33588	0.281032	1.2552	1.04326	0.869559	0.814553	1.64341	0.926589	0.322808	0.549667	0.868041	1.26535	0.597261	0.814502	1.5984	0.691598	1.79494	0.690444	0.610021	0.97747	0.534403	0.429835	0.469682	0.92586	0.506949	0.426355	2.47506	0.584181	0.523394	1.19258	0.356746	0.860997	0.417876	0.845549
	131.035	0.195929	0	0.280595	0	0	0	0.073602	0.0715854	0	0	0	0	0	0	0	0	0	0.200501	0.121238	0	0.416478	0	0.0697597	0	0	0	0	0	0.343562	0.0833058	0	0	0.0671755	0	0.104219	0.0736865	0.0639297	0	0	0	0.640145	0.0646825	0	0.230073	0	0	0.0522353	0
	131.052	2.54148	1.68141	1.46784	1.33516	1.29258	1.44631	2.20435	1.31651	1.83019	2.17222	1.41917	2.12743	1.84441	2.27048	3.22843	2.64821	1.9244	1.33934	1.96284	2.01267	2.1903	1.35087	2.61943	1.73456	2.50049	2.34035	1.47878	2.70994	2.07308	2.85754	2.31245	2.46623	2.20411	3.68889	3.68091	2.60186	1.89444	1.91935	2.18523	2.32606	2.91052	1.93746	3.71942	1.82395	2.24354	2.05179	2.11096	1.60929
	131.089	0.896806	0.504446	0.517646	0.40835	0.616667	0.461473	0.717335	0.474943	0.489258	0.568352	0.380395	0.808145	0.606049	0.783369	0.624479	0.856004	0.641836	0.444462	0.653257	0.502389	0.618764	0.424246	0.878171	0.372912	1.14013	0.689732	0.466004	0.722994	0.550333	0.844051	0.77419	0.834694	0.974986	1.13897	1.09539	0.894789	0.506242	0.561655	0.956047	0.770433	0.807181	0.392241	1.15018	0.456839	0.794754	0.620113	0.585376	0.523775
	131.118	0.342915	0.142545	0.154134	0.161388	0.150647	0.201138	0.48032	0.226137	0.167018	0.691353	0.192758	0	0.215396	1.29126	0.650591	0.849625	0.140728	0.129362	0.237274	0.328072	0.24722	0.087117	0.54579	0.127388	1.09387	0.223674	0.130614	0.305623	0.205301	0.535975	0.284822	0.881995	1.0767	1.09081	0.813772	0.994821	0.58977	0.235803	0.516227	0.778687	0.294258	0.240296	0.330894	0.132279	0.671876	0.199664	0.55775	0.161531
	131.137	0	0	0.0116931	0	0	0.0247986	0	0	0	0.0341585	0	0	0	0	0	0	0.0222742	0.0104189	0	0	0	0.0330735	0	0	0	0	0	0	0	0	0	0	0	0	0	0	0	0	0	0	0	0	0	0	0	0	0	0
	131.162	0.143202	0.0211602	0.0372067	0.0393664	0.0282482	0.0427109	0.0748575	0.045405	0.027699	0.0519226	0.0304389	0.0332033	0.0458318	0	0.0626255	0.0706718	0.0415127	0.0347321	0.0407669	0.0602282	0.0644307	0.0298487	0	0.0243061	0.10365	0.0230904	0	0.0392452	0.0393161	0.0565833	0.0682005	0.12296	0.279622	0	0	0.0719376	0.0939493	0.0357699	0.216448	0.0576212	0.0894743	0.215669	0.036589	0.0366844	0.140718	0.0262207	0	0.0288473
	131.171	0	0	0.0116937	0	0.0112995	0	0	0	0	0	0	0	0	0	0.0278338	0	0	0	0	0	0	0	0	0	0	0	0	0	0	0	0	0	0	0	0	0	0	0	0	0	0	0	0	0	0	0	0	0
	131.194	0	0	0	0	0.0122415	0	0	0	0	0	0	0	0	0	0	0	0	0.0121573	0	0	0	0.00887461	0	0	0	0	0	0	0	0	0	0	0	0	0	0	0	0	0	0	0	0	0	0	0	0	0	0
	131.515	0	0	0.032958	0.0216553	0.0113007	0.0358279	0	0.0183389	0	0	0	0	0	0	0.0365336	0	0.0172148	0.0260549	0	0	0.0449564	0.0233994	0	0.021795	0	0.0230933	0	0	0.0349531	0	0.0521586	0	0	0	0	0	0	0.0211993	0	0	0.0377813	0	0	0.0222352	0	0	0	0.0334683
	131.532	0.0508818	0.0178219	0	0	0.0150686	0	0	0	0	0.0614968	0	0	0	0	0	0	0	0	0	0	0	0	0	0	0	0	0	0	0.0218473	0	0	0	0	0	0	0	0	0.0331256	0	0	0	0	0	0.0222362	0	0	0	0
	131.542	0.211068	0.0456692	0.0935642	0.0590659	0.0725187	0.14746	0	0.0576408	0.053734	0.102496	0.0482122	0.0977339	0.103141	0	0.146139	0	0.0698776	0.0495111	0.051227	0.118886	0.281745	0.0718205	0	0.0519776	0	0.167439	0.0861209	0.30449	0.167499	0	0.21266	0	0	0	0	0.135112	0.0339302	0.127204	0	0	0.300277	0.153063	0	0.113406	0	0.129119	0	0.0923353
	131.569	0	0	0.0148859	0	0.0113023	0	0	0	0	0	0	0	0	0	0	0	0.0151917	0.0112931	0.0397285	0	0	0.0104915	0	0.0125761	0	0	0	0	0.0233058	0	0.0501579	0	0	0.110499	0	0	0	0	0	0	0.0258527	0	0	0	0	0	0	0
	131.848	0	0	0.0106336	0	0	0	0	0	0	0	0	0	0	0	0	0	0	0	0	0	0	0	0	0	0	0	0	0	0	0	0	0	0	0	0	0	0	0	0	0	0	0	0	0	0	0	0	0
	131.907	0	0.0345366	0.0319026	0.0305263	0.0131881	0.0330842	0.0311972	0	0	0	0	0	0	0	0.059157	0	0.0415307	0.048661	0	0.0491456	0.0314771	0.0347112	0.0574596	0.0167713	0	0.0360936	0.0363902	0	0.0335085	0.0581514	0	0	0	0	0	0.0421162	0	0.0278309	0.0509336	0.0559847	0.0696108	0.0297991	0	0.0278003	0	0	0.0399636	0
	131.93	0.535318	9.51364	5.38649	6.72323	10.0999	2.3464	0.657657	12.0362	7.95641	3.066	5.44722	7.62074	3.04113	1.08034	2.11405	0.175136	8.13951	6.88715	5.59313	3.22153	1.11524	11.3645	1.50355	13.2545	0.431283	3.07969	4.09836	1.35262	1.98589	0.644374	0.997315	0.60066	0.232464	0.209666	0.325916	0.830057	1.89909	4.77656	1.33008	3.68686	0.873155	1.74185	1.65756	11.8513	0.307205	3.03635	1.43107	5.50858
	131.95	0.250698	1.65563	1.19855	1.68207	2.55774	1.29317	3.64771	2.35083	2.04521	1.01017	2.35937	2.33875	1.43519	2.22524	0.675108	5.02276	1.22272	1.4383	1.31647	1.76932	0.577116	1.6849	3.88681	2.44128	2.92829	1.00781	3.5919	1.99386	0.820307	4.98682	0.539801	1.76415	1.59275	1.83032	1.05534	2.86749	3.16387	1.83431	4.23335	4.8593	0.318238	2.40164	1.87072	2.00619	4.21961	1.15846	4.57148	2.43971
	131.974	2.20544	15.3456	13.5428	30.3997	28.1841	9.6095	4.42525	28.8285	25.0424	6.18827	22.0742	17.8269	10.8892	4.23742	6.13869	0.716635	12.8445	17.9376	9.73102	12.2047	2.93812	18.5606	3.38611	24.4791	1.13652	8.41648	24.0548	5.05733	5.22073	1.48677	4.24025	1.32194	1.05519	0.461832	0.942265	2.39545	7.7545	15.5469	2.74932	7.46277	1.1596	9.49389	4.69747	17.7848	0.751167	8.99251	4.61002	19.8221
	131.987	0.356267	0	0	0	0	0	2.35366	3.76359	3.65472	1.52282	4.31881	3.19695	2.7593	4.47845	0	8.55473	0	0	2.4333	2.80784	1.21124	0	6.39192	0	5.14767	0	0	3.36683	0	2.76293	0	1.71214	2.45728	0.589331	2.74475	4.05386	3.76307	0	2.26082	6.27391	0	0	3.11786	0	2.59242	2.58952	7.55074	0
	132.002	0.137608	0	0	0	0	0	0	0	0	0	0	0	0	0	0	0.104445	0	0	0.129666	0	0	0	0	0	0	0	0	0	0	0	0	0	0.208862	0.153	0.223925	0.159699	0	0	0	0	0.216809	0	0	0	0.184324	0	0	0
	132.021	0	0.198339	0.282915	0	0.256276	0.234404	0.160993	0	0.114247	0.273413	0.0905683	0.100624	0.196041	0	0.261009	0	0.234037	0.243389	0.194506	0.156967	0	0.206714	0.218906	0.138395	0.0795943	0.236819	0.115888	0.166565	0.288533	0.0612929	0.363246	0	0.0526707	0.257833	0.106419	0	0.127921	0.167013	0.0729307	0.0757503	0.459492	0.0770862	0.0779458	0.308073	0	0.120101	0	0.205553
	132.03	0.420388	0.115886	0.213786	0.210792	0.207287	0.289567	0.102338	0.217554	0	0.334938	0.0541741	0	0.256808	0.279768	0.435019	0	0.321176	0.167772	0.144313	0.21722	0.433263	0	0	0.143432	0	0.288811	0.0861764	0	0.265225	0	0.391351	0.151351	0	0.405167	0	0.0965238	0.13706	0.185574	0	0.069164	0	0.111008	0	0.234674	0	0.094873	0.0568806	0
	132.066	3.24639	2.56077	2.08267	0.248245	0	2.19538	0	2.43781	1.03171	4.6265	0.218415	0	2.88124	24.8648	4.08756	9.75782	2.45509	0	4.78138	4.20978	3.82462	0	7.20219	1.53678	0	3.36776	1.08548	0.435477	0.376009	5.67345	2.96439	23.2634	2.80801	44.6563	10.7547	8.38022	11.3112	2.34499	0.332247	7.18503	0.525166	0.988878	2.99214	2.03654	0	0.316942	5.49925	1.95529
	132.077	9.21332	3.39102	2.47733	9.09076	8.75677	5.58789	21.0127	6.3594	4.59662	8.09241	4.81884	18.7782	3.13698	14.875	3.20882	12.6008	2.01842	3.25337	1.96508	11.0978	6.56389	5.47966	11.2042	1.44789	41.7839	3.62056	3.9832	21.0579	5.40563	15.8683	5.05981	0	12.2638	0	28.289	23.3963	6.52702	5.98784	16.0915	20.4437	12.2739	4.97022	7.93607	2.34468	39.0233	8.54252	8.14676	2.80424
	132.102	13.4629	7.24686	5.65041	4.15637	5.98089	7.89248	10.5913	5.05145	7.83825	8.92927	7.84487	7.76626	11.3947	11.2724	7.44787	11.3154	5.83349	6.54436	9.24404	9.27126	10.7456	6.15906	10.1166	7.03579	18.2144	11.2128	7.9919	8.36592	12.8301	11.9707	12.8314	10.8975	11.5283	12.1522	16.47	14.2036	10.553	8.65514	15.1758	7.21644	11.0149	7.94846	15.9453	7.10421	18.0083	11.6699	8.7019	6.46678
	132.151	0	0.017831	0.030849	0.0157637	0.0122508	0.0275836	0	0	0	0	0.0203211	0	0	0	0.0382844	0	0.0172269	0.0243471	0	0	0.0359852	0.0185773	0	0.016779	0	0	0	0	0.0393545	0	0.0441582	0	0	0	0	0	0	0	0	0	0.0974805	0	0	0	0	0	0	0.0231014
	132.173	0	0.0200617	0	0	0.0150796	0	0	0	0	0	0	0	0	0	0	0	0	0	0	0	0	0.0193882	0	0	0	0.0245555	0	0	0.0189509	0	0	0	0	0	0	0	0	0	0	0	0.0298431	0	0	0.0289233	0	0	0	0
	132.191	0	0	0.0138308	0	0.0131955	0	0	0	0	0	0	0	0	0	0	0	0	0.0113075	0	0	0	0.0145426	0	0.0151042	0	0	0	0	0	0	0	0	0	0	0	0	0	0	0	0	0	0	0	0	0	0	0	0
	132.201	0	0	0.0117033	0	0.0169661	0	0	0	0	0	0	0	0	0	0	0	0	0.0104382	0	0	0	0.00969546	0	0.0125872	0	0	0	0	0	0	0	0	0	0	0	0	0	0	0	0	0	0	0	0	0	0	0	0
	132.244	0	0	0	0	0.0141397	0	0	0	0	0	0	0	0	0	0	0	0.0152047	0.0121797	0	0	0	0.0121209	0	0	0	0	0	0	0	0	0	0	0	0	0	0	0	0	0	0	0	0	0	0	0	0	0	0
	132.531	0	0.03233	0.0255391	0.0246447	0.0188554	0	0	0.0201067	0	0.053342	0	0	0.0275299	0	0.0295887	0	0.0243308	0.0174037	0.0230154	0	0.0284982	0.017781	0	0.0193055	0	0	0	0	0	0	0.0542124	0	0	0	0	0	0	0.0384592	0	0	0.0378093	0	0	0	0	0	0	0.0254251
	132.541	0	0	0.0297968	0.0167596	0.0150851	0.0496802	0.0374526	0	0	0	0	0.0313485	0	0	0.0556977	0	0.031429	0.0200161	0	0.0301365	0.0419991	0	0	0	0	0.0520185	0.0334619	0.0678468	0.0452106	0	0.0501988	0	0	0	0	0	0	0	0	0	0.0597009	0	0	0.0211422	0	0.0292924	0	0
	132.553	0	0	0.0148987	0	0	0	0	0	0	0	0	0	0	0	0	0	0	0	0	0	0	0	0	0	0	0	0	0	0.0218768	0	0	0	0	0	0	0	0	0	0	0	0.0338311	0	0	0	0	0	0	0
	132.89	0.307444	0.0524025	0.161765	0.119301	0.0792029	0.238764	0	0.0585788	0.0386806	0.0697622	0.0381386	0.0342011	0.103249	0	0.292422	0	0.105448	0.155799	0.0355723	0.0682068	0.222009	0.0994312	0	0.0360985	0	0.10838	0.0832925	0.079754	0.247952	0	0.367478	0	0	0	0	0	0	0.11539	0	0	0.310461	0.074074	0.0397654	0.0712201	0	0.0707126	0	0.18494
	132.903	0.396098	0.105921	0.267128	0.211986	0.160294	0.291215	0.0898905	0.147761	0.108476	0.236647	0.0779743	0.148207	0.165201	0.0688644	0.262834	0	0.301139	0.282012	0.134967	0.118966	0.337519	0.21261	0	0.109976	0	0.137283	0.10858	0.0761838	0.350057	0	0.323304	0.120622	0.0508717	0.280507	0.0687182	0	0.0966358	0.193646	0	0	0.646801	0.0761331	0.0652152	0.159134	0	0.0989995	0	0.196503
	132.914	0	0.0825092	0	0.0926861	0.127296	0	0.198511	0.0786914	0.0975484	0	0.0796737	0.0826568	0	0.0968404	0	0.20902	0	0	0.0857946	0.0808986	0	0.100247	0.158742	0.101585	0.111073	0	0.145772	0.0904702	0	0.210572	0	0.094606	0.0835761	0	0.0687177	0.103572	0.111003	0	0.172516	0.191085	0	0.131695	0.0699868	0.0979311	0.206131	0.0565733	0.226114	0
	132.931	0	0.441547	0.271399	0.24553	0.480912	0.109042	0	0.480032	0.336388	0.135429	0.219538	0.325888	0.175536	0	0.125328	0	0.331578	0.349072	0.258435	0.158628	0.0705075	0.566744	0	0.512141	0	0.143072	0.204536	0.0690445	0.13274	0	0.0722951	0	0	0	0	0	0.0861918	0.218857	0.091469	0.184499	0.0895607	0.078197	0.0652148	0.550875	0	0.107089	0	0.291309
	132.947	0	0	0	0.485163	0	0	0	0	0	0	0	0	0	0	0.160144	0	0	0	0	0	0	0	0	0.46934	0	0	0	0	0	0	0	0	0	0	0	0	0	0	0	0	0.0935432	0	0	0.517501	0	0	0	0
	132.967	1.0507	5.15053	3.55391	5.03723	6.16077	2.39358	8.59756	5.82631	5.28004	2.74429	5.28729	6.6455	3.13114	5.45102	1.99312	5.7613	2.91138	3.65216	3.92377	4.30848	1.47773	3.80425	6.39638	5.72801	4.15417	2.92521	7.98508	3.89523	2.34136	9.04818	1.39777	4.33065	2.69635	6.19102	3.02352	4.28521	7.9456	5.58049	6.96563	9.45745	1.21808	6.64008	4.04807	6.75661	5.64285	3.02399	7.44073	5.16421
	132.987	3.75202	2.91932	1.51461	2.02165	1.79555	1.82215	1.18614	2.01909	2.81672	1.54317	2.14653	2.63868	2.65619	1.38159	2.01402	1.58547	1.78073	1.5593	2.56043	2.46995	2.07186	1.58482	1.82422	2.03953	1.6513	2.21708	1.56954	3.64766	2.33704	1.27912	3.22538	1.39073	2.58917	1.1447	1.67357	1.10949	1.22633	2.31607	2.08762	1.80881	2.46803	2.35542	2.38589	1.40788	1.97212	2.27436	1.7906	2.09834
	133.016	0.171669	0.124897	0	0.0739691	0	0	0	0.0577167	0	0.147758	0	0.0712691	0.104417	0.0753199	0	0	0.160236	0.161084	0.123475	0.0951846	0.228051	0	0	0.0747351	0.0814551	0.258723	0	0.0928621	0.189662	0.0675698	0.249045	0	0.0581445	0.155839	0.0797984	0	0	0	0.0590515	0	0.296574	0.0833572	0	0	0	0.0717424	0	0.126026
	133.032	4.37668	2.14782	3.04647	1.91043	2.56718	2.25446	2.06522	2.00613	2.09868	2.87859	1.89332	1.82168	2.79179	2.16491	5.77246	2.26096	3.33358	3.00324	2.52918	2.18293	4.32555	2.36297	2.04323	2.24127	2.91388	3.68869	2.15596	2.18467	4.93132	2.59436	4.04906	3.00856	3.14165	3.29245	3.59313	2.24012	2.02831	2.69829	2.49638	1.83029	6.55259	2.12515	3.17798	2.61337	2.61629	2.53025	1.53841	2.39802
	133.068	0	0	0	0	0	0	0	0	0	0	0	0	0	1.44184	0	0.636825	0	0	0	0	0	0	0.513211	0	0	0	0	0	0	0	0	1.43334	0	2.61526	0	0	0.653052	0	0	0	0	0	0	0	0	0	0	0
	133.085	1.9791	0.440532	0.759023	0.785195	0.662143	1.40975	1.31861	0.423308	0.785751	0.64993	1.14146	1.00646	0.709204	1.85717	1.04975	1.10805	0.478742	0.603549	0.390339	1.1423	1.26192	0.481244	0.744509	0.283869	2.34558	0.861555	0.456857	1.11206	1.01412	1.09995	1.52857	1.42152	0.89584	1.6604	1.41639	1.37116	1.13373	0.659376	0.905481	1.117	1.72187	0.76475	0.793691	0.774727	2.0197	0.613444	0.844656	0.612886
	133.101	1.35465	0.911199	1.07416	0.581029	1.19887	1.07703	1.38232	0.502038	0.57798	0.911293	0.608078	0.652936	0.907761	2.7653	1.21166	2.63109	0.87434	0.752518	1.22023	0.874193	1.24094	0.863045	3.05197	0.670224	1.35514	1.40947	0.617604	0.651297	1.25201	1.47393	1.40005	1.87566	1.71902	2.49627	2.60888	3.97834	1.41588	0.8929	1.42539	2.15496	1.26605	0.730813	1.62237	0.761388	1.33194	0.875228	1.53088	0.760933
	133.128	0	0	0.0170338	0	0	0	0	0	0	0	0	0	0	0	0	0	0	0	0	0	0	0	0	0	0	0	0	0	0	0	0	0	0	0	0	0	0	0	0	0	0	0	0	0.037848	0	0	0	0.0289124
	133.18	0	0	0.0106467	0	0	0	0	0	0	0	0	0	0	0	0	0	0	0	0	0	0	0	0	0	0	0	0	0	0	0	0	0	0	0	0	0	0	0	0	0	0	0	0	0	0	0	0	0
	133.202	0	0	0.0149055	0	0	0	0	0	0	0	0	0	0	0	0	0	0	0	0	0	0	0.00970789	0	0	0	0	0	0	0	0	0	0	0	0	0	0	0	0	0	0	0	0	0	0	0	0	0	0
	133.513	0	0	0.0127765	0	0.0132076	0.0220972	0	0	0	0	0	0	0	0	0	0	0	0.0113257	0	0	0.0300145	0	0	0.0201608	0	0	0	0	0.0291898	0	0	0	0	0	0	0	0	0	0	0	0.0696798	0	0	0	0	0	0	0
	133.53	0	0.0256559	0.0244891	0.0226946	0.0349071	0.0317662	0	0	0	0	0	0	0	0	0.0261155	0	0.0223193	0.0191678	0.0230261	0	0.0300154	0.0169908	0	0.0126011	0	0.0433763	0	0	0.0248124	0	0.0703147	0	0	0	0	0	0	0.0238853	0	0	0.0577361	0.0308871	0	0	0	0	0	0
	133.553	0	0	0.0106477	0	0.0103781	0	0	0	0	0	0	0	0	0	0.0400444	0	0	0.0104557	0	0	0	0.0105186	0	0	0	0	0	0	0	0	0	0	0	0	0	0	0	0	0	0	0	0	0	0	0	0	0	0
	133.568	0	0	0	0	0	0	0	0	0	0	0	0	0	0	0	0	0	0.0113276	0	0	0	0	0	0	0	0	0	0	0	0	0	0	0	0	0	0	0	0	0	0	0	0	0	0	0	0	0	0
	133.763	0	0	0.0127782	0	0.0150968	0	0	0	0	0	0	0	0	0	0	0	0	0.0113289	0	0	0	0.00971085	0	0	0	0	0	0	0	0	0	0	0	0	0	0	0	0	0	0	0	0	0	0	0	0	0	0
	133.929	0.871899	8.22566	4.52159	6.63636	10.8138	3.44399	3.84049	9.61828	6.35087	2.96602	5.55351	6.32849	4.54955	3.58517	3.256	2.36638	5.71484	4.4388	4.97738	4.93051	1.73816	7.71276	3.88996	9.62094	2.60674	3.98411	5.59726	4.08387	1.99128	3.70662	1.74808	1.67472	1.34673	1.85593	1.56255	1.8156	5.4871	4.46857	3.47286	4.40616	1.11704	3.6301	3.42594	8.15612	2.52714	4.35896	5.70662	5.93649
	133.954	0	0	0	0.358296	0	0.216905	0	0.325498	0.478982	0	0.518571	0.314732	0.189431	0	0	0.516411	0	0.310302	0.148647	0.253913	0	0	0.435267	0.42856	0.381386	0	0.549497	0	0.173738	0	0	0	0.158122	0	0	0.247587	0	0.309244	0.296453	0	0.0915964	0.322356	0	0.489945	0.218028	0.193138	0	0.418859
	133.974	0.413327	2.30507	1.61344	2.52492	3.04338	1.49213	4.59128	2.78078	2.9691	1.07041	3.09202	3.18447	1.4994	2.5802	0.955937	2.48396	1.31821	1.61607	1.75028	1.98055	0.525383	1.72323	2.88948	2.6689	2.17169	1.44769	3.78256	2.67747	0.943171	3.97369	0.725399	1.74097	1.59214	2.19596	1.13699	2.05271	3.59813	2.42754	3.54356	4.61558	0.599367	3.39359	2.06923	2.6502	2.43201	1.81211	4.09552	2.51669
	133.989	0.184963	0	0	0.239866	0	0	0	0.294886	0	0	0	0	0.211253	0	0.22288	0	0	0	0.191571	0	0.171129	0	0	0	0.349915	0	0	0	0.211709	0	0	0	0.210834	0	0.203903	0	0	0	0	0	0.117486	0	0	0	0	0.206296	0	0
	134.019	6.17565	4.57691	2.92138	2.31191	2.3301	2.26738	0.733179	3.01634	2.11567	2.73639	1.60687	3.29024	3.92783	0.886605	2.3664	0.493919	2.75127	2.12449	4.38531	2.18058	2.67509	2.34993	1.03618	3.72548	0.912745	4.01503	2.07166	2.4072	3.45612	1.0873	3.20718	1.15435	2.12837	1.13907	1.48715	0.619864	0.987757	3.62624	2.16901	0.626193	4.90267	1.68509	3.18891	2.16592	1.78189	2.09339	0.772659	3.43917
	134.034	0.583225	0	0.657137	0.26654	0.487927	0	0	0.245899	0.249208	0	0.179115	0	0.358232	0	0	0	0.564274	0.554466	0	0	0.707067	0.522948	0	0	0	0.634957	0.288197	0	0.750528	0	0.717411	0	0.227198	0	0	0	0	0	0.164443	0	1.0853	0.199827	0	0.517826	0	0.241708	0	0
	134.044	0.639862	0.436287	0	0.284319	0.519085	0.501592	0.564575	0.478683	0.231535	1.5688	0.142619	0.16357	0.406465	3.8025	1.2224	1.42228	0.469902	0	0.741205	0.607852	0.800159	0	1.07863	0.305923	0.849803	0.656669	0	0.254903	0	0.804467	0.733503	3.2147	0.628892	6.5964	1.46054	1.37321	1.89195	0	0.210766	1.19309	0	0.151421	0.33559	0	0.626339	0.159795	0.815787	0
	134.063	0.545499	0.212012	0.464384	0.214236	0.26427	0.370336	0.27105	0.164525	0.218915	0.379204	0.216487	0.134094	0.18257	0.301273	0.557229	0.209164	0.359289	0.355731	0.192633	0.276157	0.698092	0.334359	0.109506	0.154648	0.475817	0.33413	0.195126	0.167954	0.58995	0.174405	0.504421	0.380846	0.252651	0.733879	0.212763	0.201945	0.206446	0.27212	0.152864	0.227415	0.768699	0.219414	0.197218	0.543463	0.156585	0.154745	0.270909	0.274282
	134.081	0.181208	0.101545	0	0.0898445	0.130251	0.11608	0.181119	0.0910164	0.1002	0.112258	0.107825	0.17214	0.121717	0.172156	0	0.20756	0	0.0906815	0.0827084	0.12221	0	0.102822	0.171105	0	0.303636	0.114273	0.0930989	0.203693	0.184001	0.274962	0.186902	0	0.227207	0	0.316927	0.303799	0.101918	0.110178	0.224666	0.187867	0.290757	0.0968346	0.133599	0	0.291367	0.161831	0.136997	0.109949
	134.09	0.164224	0	0	0	0	0.138197	0	0	0.0715748	0	0.0840577	0	0	0	0	0	0	0	0	0	0.136623	0	0	0	0	0	0	0	0	0	0	0	0	0	0	0	0	0	0	0	0	0	0	0	0	0	0	0.0798612
	134.1	0.177443	0.104899	0.125693	0.130337	0.120822	0.12162	0.142403	0.0717683	0.0783156	0.0999435	0.0883094	0.089406	0.119429	0.197979	0.142797	0.214008	0.113686	0.076741	0.11517	0.117454	0.175665	0.080972	0.191642	0.081537	0.198106	0.150447	0.0953442	0.13342	0.163572	0.124124	0.196962	0.421067	0.410805	0.235182	0.203894	0.25288	0.169871	0.142046	0.330056	0.145025	0.155344	0.275079	0.168588	0.120285	0.221994	0.0890153	0.140084	0.104172
	134.117	0.390768	0.097092	0.173635	0.151084	0.0840135	0.128538	0.163642	0.119911	0.197908	0.264245	0.13927	0.0903621	0.0654591	0.182915	0.360482	0.125513	0.221293	0.215418	0.104703	0.190471	0.339333	0.170054	0.0629689	0.122733	0.185147	0.121521	0.0789629	0.0905383	0.287729	0.120981	0.188931	0.198707	0.194501	0.218181	0.197243	0.175614	0.134594	0.119483	0.221198	0.138436	0.474015	0.128791	0.125645	0.188231	0.761125	0.089021	0.147786	0.113439
	134.14	0	0	0	0	0.0207685	0	0	0	0	0	0	0	0	0	0	0	0	0.0235498	0	0	0	0.0194363	0	0.0142917	0	0	0	0	0.0189884	0	0	0	0	0	0	0	0	0	0	0	0.0338594	0	0	0	0	0	0	0
	134.149	0	0	0	0	0	0	0	0	0	0	0	0	0	0	0	0	0	0.0122115	0	0	0	0.0121481	0	0	0	0	0	0	0	0	0	0	0	0	0	0	0	0	0	0	0	0	0	0	0	0	0	0
	134.217	0	0	0	0	0	0	0	0	0	0	0	0	0	0	0	0	0	0	0	0	0	0.0113392	0	0	0	0	0	0	0	0	0	0	0	0	0	0	0	0	0	0	0	0	0	0	0	0	0	0
	134.492	0	0	0.010654	0	0.0103855	0	0	0	0	0	0	0	0	0	0	0	0	0.0139585	0	0	0	0.01134	0	0	0	0	0	0	0	0	0	0	0	0	0	0	0	0	0	0	0	0	0	0	0	0	0	0
	134.53	0.103844	0	0.0255703	0.052351	0.0188835	0.047005	0	0.0341423	0	0	0	0	0.0356074	0	0.0261243	0	0.0152299	0.0130869	0.0303682	0	0	0.0226812	0	0.0294298	0	0.0318335	0.0231001	0.0726795	0.0321404	0	0.0462356	0	0	0	0	0	0	0.0318679	0	0	0.0458147	0.037102	0	0.0256214	0	0	0	0.0277885
	134.547	0	0	0.0106547	0	0.013219	0	0	0	0	0	0	0	0	0	0.0313497	0	0	0.0183232	0	0	0	0.0097212	0	0	0	0	0	0	0.0292202	0	0.0321651	0	0	0	0	0	0	0	0	0	0	0	0	0	0	0	0	0
	134.574	0	0	0.010655	0	0.0169964	0	0	0	0	0	0	0	0	0	0	0	0	0	0	0	0	0	0	0	0	0	0	0	0.021916	0	0.0341763	0	0	0	0	0	0	0	0	0	0.0258966	0	0	0	0	0	0	0
	134.887	0.200154	0.0401873	0.104423	0.103732	0.0528805	0.145186	0	0.0472798	0.0303316	0.0616286	0.0348381	0.0294972	0.087306	0	0.146304	0	0.094438	0.0811575	0.0335126	0.0762035	0.114144	0.08021	0	0.0319572	0	0.0853825	0.048445	0.0619618	0.182645	0	0.299557	0	0	0	0	0	0	0.0584307	0	0	0.179291	0.0608162	0	0.0579324	0	0.0506014	0	0.0972757
	134.901	0	0	0	0	0	0	0	0	0	0	0	0	0	0	0	0	0	0.0130904	0	0	0	0	0	0	0	0	0	0	0	0	0	0	0	0	0	0	0	0	0	0	0	0	0	0	0	0	0	0
	134.902	0	0	0	0	0	0	0	0	0	0	0	0	0	0	0	0	0	0	0	0	0	0	0	0	0	0.021708	0	0	0	0	0	0	0	0	0	0	0	0	0	0	0	0	0	0	0	0	0	0
	134.914	0	0.0502361	0	0.0622433	0.125597	0.0705232	0.117446	0.0971907	0.074991	0	0.0875271	0.0723193	0.0700775	0	0.034835	0.196372	0.0517911	0.0768005	0.0502704	0.112721	0	0.065631	0.12869	0.0748514	0.105539	0.0549946	0.126711	0.102479	0.0394534	0.161822	0.0462421	0	0.0490881	0	0.0664813	0.10714	0.0980275	0.0677292	0.135509	0.212632	0	0.112362	0.0715674	0.0779887	0.140731	0.0678098	0.194025	0.0718029
	134.93	0.0490971	0.360591	0.166235	0.253922	0.382467	0.136903	0.19866	0.344116	0.306715	0.13833	0.265992	0.296898	0.193005	0.182913	0.1376	0.210862	0.248807	0.187646	0.254498	0.171465	0	0.358149	0.249167	0.412116	0.227742	0.173672	0.239269	0.193044	0.106674	0.183817	0.0442325	0.13248	0.112722	0	0.0975054	0.161589	0.257489	0.249674	0.223534	0.255491	0	0.161848	0.117688	0.345385	0.180373	0.176109	0.304903	0.261742
	134.945	0.111416	0	0.0809888	0	0	0.106485	0	0	0	0.0739611	0	0	0	0	0.120184	0	0	0	0	0	0.0751017	0	0.197146	0	0	0	0	0.138233	0.0789133	0	0.0904785	0	0.247266	0.178515	0.181713	0.266977	0	0	0	0	0.10559	0.095877	0	0	0.299301	0	0.263333	0
	134.95	0.0830916	0	0	0	0	0	0	0	0	0	0	0	0	0	0	0	0	0	0	0	0	0	0	0	0	0	0	0	0	0	0	0	0	0	0	0	0	0	0	0	0	0	0	0	0	0	0	0
	134.962	0.3437	2.01631	1.45784	2.0306	2.39887	0.930752	3.5098	2.49743	2.07139	1.03138	1.8775	2.53431	1.16615	2.22077	0.769887	2.18118	1.15679	1.43416	1.59829	1.58612	0.608342	1.54784	2.38768	2.2004	1.65161	1.06237	3.20031	1.51703	0.95577	3.72972	0.560983	1.57322	0.856354	2.53889	0.793327	1.53689	3.14753	2.10112	2.84345	3.74183	0.519995	2.45374	1.5029	2.61171	1.94249	1.15797	2.86287	2.13584
	134.982	0	0.374025	0.364473	0.552393	0.635633	0	0.424834	0.463252	0.460989	0.198612	0.555895	0.592919	0.273453	0.469116	0.195088	0	0.296573	0.435605	0.349832	0.333428	0	0.46438	0.447695	0.520685	0.274035	0.251853	0.547955	0.392079	0.176841	0	0.162871	0	0.194547	0	0.212734	0	0.461421	0.35861	0	0	0	0.339212	0.408724	0.439014	0	0.336073	0.548258	0.479546
	135.003	65.6273	60.6703	23.2085	30.4736	22.4527	45.24	28.403	25.6871	46.6972	35.3755	30.4455	42.2488	47.5211	11.8548	30.347	11.552	25.8787	22.7415	51.9174	38.9386	35.3834	19.0768	16.9098	24.5436	19.8399	44.0059	28.6774	51.5158	47.8742	18.2761	52.7091	18.472	52.021	12.0824	33.4545	13.6567	11.1213	35.7329	41.2729	17.7124	53.0858	34.9616	51.4864	31.8581	25.9957	55.1987	12.929	24.0928
	135.031	0	0	0	0.239165	0	0	0	0.242591	0	0	0	0	0.326329	0	0	0	0	0	0	0	0	0	0	0	0	0	0	0	0	0	0	0	0	0	0	0	0.175165	0	0	0	0	0	0	0	0	0	0	0
	135.046	0	0	0	0.0751128	0	0	0.123708	0.0858288	0.0817594	0.265752	0.0909663	0	0.0965224	0.251772	0	0.0965945	0	0	0.0932253	0.154022	0	0.398801	0.113639	0	0.0925808	0	0.0976784	0.107264	0	0.087978	0	0.272068	0.281834	0.396703	0.159547	0.140524	0.1085	0.14877	0.0903446	0.123636	0	0.125804	0.0652043	0	0.0792856	0.103265	0.101652	0
	135.064	0	0.0357322	0	0	0	0	0.0562322	0.0341577	0.0320312	0	0.0221056	0	0	0	0	0	0	0	0	0	0	0	0	0	0	0	0.0335557	0	0.0833203	0	0	0.0686088	0	0	0	0	0.0352959	0	0.0347483	0	0	0.0577494	0	0	0	0	0	0
	135.08	0.987829	0.347281	0.911319	0.40723	0.33724	1.14405	0.289913	0.33458	0.241087	0.506876	0.274634	0.224648	0.39301	0.398101	0.877964	0.220569	0.400245	1.04526	0.233598	0.604997	1.42123	0.347773	0.0561359	0.248199	0.379585	1.01049	0.161075	0.305121	1.66208	0.174383	1.62493	0.778359	0.300027	0.555386	0.21051	0.135257	0.360809	0.459622	0.119303	0.397297	1.98465	0.381574	0.262406	0.550515	0.101089	0.117449	0.309592	0.65692
	135.1	0.0887755	0	0	0	0	0.109293	0.0624826	0.0262771	0.0295055	0	0.0297615	0	0	0.0925314	0	0.0788924	0.0426678	0	0.0429499	0	0	0.0470216	0.0492907	0	0	0	0	0	0	0	0	0	0.152744	0	0	0.087831	0	0	0.0972968	0	0	0.0825075	0.0349873	0	0.0951431	0.0546778	0	0
	135.117	1.51677	0.370755	0.5852	0.763141	0.411899	0.765083	0.411142	0.354752	0.225094	0.290445	0.350354	0.204675	0.680346	0.800503	0.867541	0.320407	0.321035	0.433184	0.371891	0.795583	0.928513	0.241605	0.149243	0.256636	0.301819	0.573328	0.288625	0.314673	0.728052	0.227795	1.18056	0.858808	0.389139	0.351368	0.39664	0.502399	0.526858	0.511462	0.18417	0.356095	3.60882	0.571387	0.232188	0.3466	0.176411	0.35947	0.22027	4.23622
	135.141	0	0	0.0117255	0	0.0132264	0.0249039	0	0	0	0	0	0	0	0	0	0	0.0233669	0	0	0	0	0	0	0	0	0.024613	0	0	0	0	0	0	0	0	0	0	0	0	0	0	0	0	0	0	0	0	0	0.0417144
	135.181	0	0	0.0127922	0	0.0103929	0	0	0	0	0	0	0	0	0	0	0	0	0.010482	0	0	0	0.0113522	0	0	0	0	0	0	0.0204696	0	0	0	0	0	0	0	0	0	0	0	0	0	0	0	0	0	0	0
	135.529	0	0.0201043	0.020256	0	0	0.0359801	0	0	0	0	0	0	0	0	0.0278751	0	0.0284517	0	0	0	0	0.0121649	0	0	0	0.0318575	0	0	0.0263212	0	0	0	0	0	0	0	0	0	0	0	0.0358736	0	0	0	0	0	0	0
	135.547	0	0.023456	0.0117276	0.0207657	0.0132293	0	0	0.0341691	0	0	0	0	0	0	0.0261334	0	0.0132103	0.0104847	0	0	0	0.00973257	0	0.0134667	0	0	0	0	0.0248603	0	0.0402311	0	0	0	0	0	0	0.025246	0	0	0.0338817	0	0	0	0	0	0	0
	135.902	0	0	0.0127948	0	0	0	0	0	0.0227724	0	0	0	0	0	0	0	0	0.0113602	0	0	0	0	0	0.0151517	0	0	0	0	0	0	0	0	0	0	0	0	0	0	0	0	0	0	0	0.0222951	0	0	0	0
	135.926	0.46479	4.01248	2.18795	3.3626	5.74881	1.98901	2.63853	4.89638	3.4573	1.76921	3.41978	3.57507	2.64295	2.55427	1.81549	0	2.81212	1.94269	2.82494	2.86533	1.04751	3.52464	2.84	4.43791	1.66841	2.22459	3.24818	2.87329	1.01064	2.37366	1.00386	1.17117	0.807501	1.2213	0.95497	1.28251	3.609	2.35343	2.14998	2.57548	0.677688	2.26184	2.04827	3.7044	1.5461	2.67341	3.76253	3.24352
	135.937	0.368436	2.96026	1.49171	3.44083	4.21223	2.70468	4.30718	4.20161	4.27641	1.65823	5.31748	4.03228	3.2523	5.13866	1.40258	9.64228	2.20543	2.49422	2.93605	3.19415	1.19782	3.20919	7.66012	4.02638	6.90699	1.89587	4.03405	4.12281	1.0253	5.26728	0.774536	2.19329	3.28278	1.65485	2.72753	5.29874	5.07751	2.54483	4.39612	7.7562	0.275065	2.60759	3.22507	2.34107	4.91579	2.94396	8.73006	3.78729
	135.976	1.16394	1.57294	1.12285	0.985161	1.6455	0.937166	2.12491	1.1611	1.08649	1.09093	1.26719	1.57341	1.04738	1.40732	2.09609	1.10971	1.31115	1.03312	1.45132	1.33267	0.844685	1.85383	1.27762	1.11044	1.5351	1.37745	1.659	1.8755	0.835223	1.68401	1.29365	1.38649	1.75511	1.13346	1.6972	1.31242	1.69736	1.33296	1.52563	2.23096	2.1767	1.50772	1.35808	1.52958	1.91479	1.20565	2.0401	1.35761
	135.989	0	0	0	0.755712	0	0	0.554985	0.690545	0.728852	0	0.731921	0.694338	0.396656	0.925301	0	0	0	0	0.538623	0.435229	0	0	0.673736	0.621324	0	0	0.482869	0	0	0.40372	0	0	0	0	0	0	0.77154	0	0.259487	1.02727	0	0.263164	0.526375	0	0	0.477208	0	0
	136.002	2.73234	2.62093	2.92614	1.31067	2.19001	2.26208	1.06248	1.76496	1.92764	2.5849	1.20006	1.71256	2.01092	0.684292	2.24598	0.439715	2.90908	2.38548	2.08851	1.91249	2.51613	2.37244	0.617596	1.56262	0.718486	2.57398	1.2561	1.99719	2.97247	0.658203	3.45456	0.776064	1.93158	1.18164	1.29615	0.527086	0.646011	1.94703	1.43529	0.671116	4.74426	1.3912	1.80971	3.03921	0.931626	2.08418	0.471521	2.02901
	136.021	8.77166	3.59968	3.19494	3.88371	2.68727	3.6826	3.23	3.25923	3.09532	3.28809	2.61986	2.31936	3.35278	4.61574	3.87171	3.39217	2.68453	2.50362	3.56406	4.49222	4.59348	2.03257	1.93634	2.57387	4.17205	3.38814	1.66145	1.84461	3.9059	3.24544	5.02	8.32617	3.31756	5.01559	4.12329	3.42082	3.32558	4.07623	2.86018	3.50733	5.91849	2.2159	3.12802	3.94237	3.88112	2.48652	2.61037	2.24243
	136.048	17.8196	10.8909	19.6852	5.251	5.86715	10.1773	3.14754	8.38097	5.94113	12.4371	6.03582	7.74316	14.3934	3.21703	14.0303	2.29209	9.18417	6.94646	14.1517	7.13873	17.7295	7.23801	3.84394	9.30058	5.42572	11.3525	3.62158	4.68255	15.1208	4.3419	15.509	5.36625	3.44673	5.43215	5.47037	2.80942	3.85527	12.1479	9.6394	3.81902	15.9856	4.29674	13.3692	11.0123	4.7632	8.91993	3.10816	9.41758
	136.075	6.05645	3.39088	2.95617	2.71459	2.90857	3.7991	6.7214	2.93509	5.01657	5.39626	4.74894	4.88278	4.46709	5.36243	11.1484	6.01137	4.32634	3.9323	4.58698	3.55828	5.03857	3.61179	5.96382	3.79995	7.94045	5.78137	11.0098	7.19978	8.45443	5.53576	5.07449	4.62568	7.37006	7.52057	10.2583	10.0852	4.47519	3.85176	7.11866	4.57923	7.50946	6.99899	8.39967	3.19659	6.47185	8.11352	6.74342	2.99625
	136.097	0	0	0	0	0	0	0	0.022787	0	0	0	0	0	0	0	0	0	0	0	0	0	0	0	0	0	0	0	0	0	0	0	0	0	0	0	0	0	0	0	0	0	0	0	0	0	0	0	0
	136.112	0.291019	0.125136	0.149305	0.418484	0.0898028	0.193839	0.742528	0.14023	0.106309	0.186413	0.224733	0.120978	0.124185	0.195819	0.273572	0.715196	0.12402	0.139011	0.124711	0.214454	0.223975	0.0925103	0.178026	0.0993599	0.416653	0.152108	0.105251	0.264721	0.260416	0.226205	0.283712	0.868355	2.26634	0.33154	0.139583	0.755517	0.630356	0.24855	1.93925	0.159953	0	1.73201	0.157434	0.196238	1.02083	0.125654	0.249648	0
	136.12	0	0	0.0159974	0	0	0	0	0	0	0	0	0	0	0	0.0243953	0	0	0	0	0	0	0	0	0	0	0	0	0	0.0190199	0	0	0	0	0	0	0	0	0	0	0	0.448553	0	0	0	0	0	0	0.456894
	136.162	0	0	0.0117324	0	0.0103996	0	0	0	0.0202529	0	0	0	0	0	0	0	0	0	0	0	0	0.0113631	0	0	0	0	0	0	0.0190221	0	0	0	0	0	0	0	0	0	0	0	0.0418677	0	0	0	0	0.0334456	0	0.0220357
	136.517	0	0	0.0117336	0	0.0198562	0	0	0	0	0	0	0	0	0	0.0243976	0	0.023387	0.0113707	0	0	0	0.0105535	0	0.0168458	0	0.0260821	0	0	0	0	0	0	0	0	0	0	0	0	0	0	0.0239264	0	0	0.0278801	0	0	0	0
	136.527	0.387478	0.0536424	0.0330683	0.278107	0.0226935	0.065098	0	0.0736407	0	0	0	0	0.0874124	0	0.0453105	0	0.0183034	0.0323647	0.0345904	0.100095	0.0511205	0.031662	0	0.0547507	0	0.028981	0	0	0.0395149	0	0.0684283	0	0.0472973	0	0	0	0	0.118322	0	0	0.065799	0	0	0	0	0	0	0.0498801
	136.548	0	0	0.0138678	0	0.0132384	0	0	0	0	0.0370183	0	0	0	0	0.0400831	0	0	0	0	0	0.0255611	0	0	0	0	0	0	0	0.0204902	0	0	0	0	0	0	0	0	0	0	0	0	0	0	0	0	0	0	0
	136.591	0	0	0	0	0	0	0	0	0	0	0	0	0	0	0	0	0	0	0	0	0	0	0	0	0	0	0	0	0	0	0	0	0	0	0	0	0	0	0	0	0	0	0	0	0	0	0	0
	136.883	0	0	0.0288039	0.0178172	0.0141849	0.0387869	0	0	0	0	0	0	0	0	0.0505409	0	0.0233902	0.021872	0	0	0.0300734	0.0211113	0	0	0	0.0289839	0.0246473	0	0.0307377	0	0.0402553	0	0	0	0	0	0	0.0239324	0	0	0.0598214	0	0	0	0	0	0	0.0313242
	136.909	0.0888453	0.857257	0.481143	0.875057	1.22751	0.804859	1.61915	1.09248	1.24941	0.455223	1.2659	1.21604	0.782207	1.1792	0.339848	2.30416	0.530873	0.731441	0.755814	0.961305	0.327809	0.812823	1.69556	1.12215	1.61855	0.608681	1.68357	1.16296	0.500604	2.40642	0.241538	0.740636	0.896884	0.833114	0.806413	1.58858	1.41538	0.868237	1.6776	2.80875	0.109675	1.46857	0.98114	0.975929	1.80778	0.685374	2.53271	1.12887
	136.928	0.126654	0.251482	0.322192	0	0	0	0	0	0	0	0	0	0	0	0	0	0	0	0	0	0	0	0	0	0	0	0	0	0	0	0.191221	0	0	0	0	0	0	0	0	0	0.259236	0	0	0	0.126862	0	0	0
	136.938	0.13611	0.450448	0	0.466277	0.6573	0.423938	0.776468	0.643604	0.577482	0.53615	0.651769	0.623311	0.449797	1.01781	0.257944	1.85631	0.372247	0.38414	0.494813	0.557738	0.437604	0.492941	1.24362	0.583868	1.48708	0.384074	0.547549	0.623854	0.235684	1.10895	0.197267	0	1.03518	0	0	1.34611	0.939261	0.386939	0.727587	1.37555	0	0.405907	0.580411	0.423854	1.31818	0.376176	1.73892	0.576669
	136.954	0.500969	1.23959	1.21308	2.17503	2.07408	0.80772	0.818988	1.79669	1.61683	0.580039	1.46291	1.22568	0.791473	0.555171	0.643122	0.625226	0.951997	1.35373	0.775777	0.977245	0.378962	1.50242	0.624551	1.79125	0.538906	0.655114	1.57024	0.518892	0.486018	0.790089	0.412656	0.92285	0.58036	1.20717	1.13428	0.500841	0.735196	1.12494	0.879365	1.0358	0	0.904793	0.591542	1.50694	0.580792	0.589121	0.891056	1.53047
	136.975	0	0	0	0	0	0	0.237577	0	0	0	0	0	0	0	0	0	0	0	0	0.170031	0	0	0	0	0	0	0	0	0	0.144508	0	0	0	0	0	0	0	0	0	0	0.42678	0	0	0	0	0	0	0
	136.983	0	0.222453	0.172855	0.273278	0.305517	0	0	0.277116	0.226303	0.146736	0.363024	0.314556	0.138061	0.215182	0.160352	0.264291	0.209543	0.242438	0.228555	0.208174	0	0.285911	0.315024	0.329475	0.309273	0.201482	0.222646	0.244553	0	0.196341	0	0.13488	0.101886	0	0.13292	0.203859	0.329681	0.175537	0.180743	0.557507	0.101712	0	0.200359	0.208601	0.158579	0.198765	0.459438	0.234417
	137.006	0.555855	0.53659	0.724525	0.300031	0.466338	0.516873	0.200073	0.324486	0.392676	0.482739	0.234366	0.34031	0.448716	0.144172	0.521154	0	0.617469	0.557565	0.471803	0.341668	0.643714	0.56374	0.126011	0.315167	0.164823	0.529096	0.276459	0.467648	0.702804	0.153931	0.750923	0.203505	0.347512	0.365554	0.299068	0.100174	0.126904	0.44019	0.283862	0.156699	1.05105	0.318186	0.373684	0.58455	0.237868	0.478686	0.109467	0.365573
	137.028	2.23485	0.482952	1.36268	1.08336	0.820154	1.38304	0.340133	0.680577	0.613124	1.03135	0.472183	0.474744	0.728336	0.492765	1.4136	0.327165	0.876914	1.24216	0.501177	0.734212	2.57346	0.995964	0.204087	0.572224	0.427802	1.01766	0.68298	0.756376	1.97676	0.307859	2.41795	0.832959	0.340242	0.563917	0.423121	0.377855	0.419974	0.817911	0.252583	0.290311	2.87604	0.765557	0.35142	0.937102	0.331034	0.507116	0.303745	1.19545
	137.05	0.918923	0.830657	1.10874	0.40504	0.435161	0.848153	0.528967	0.464843	0.417215	0.637754	0.355438	0.426142	0.699594	0.901609	0.848868	0.272376	0.560554	0.429838	0.743396	0.681783	0.970154	0.459826	0.413657	0.546123	0.342614	0.746598	0.189063	0.50824	0.913743	0.348695	1.04492	0.73121	1.04985	0.606424	0.702243	0.346225	0.238121	0.703558	0.539929	0.321657	0.975324	0.348185	0.795066	0.629215	0.293372	0.46961	0.209697	0.601232
	137.07	1.29334	0.478511	0.600812	0.350592	0.315978	0.512799	0	0.339437	0.409636	0.600744	0.430478	0	0.706524	0.593899	0	0.133775	0	0.400978	0.500155	0.527639	0.663337	0.334735	0	0.499795	0.631524	0	0.201779	0	0.779063	0	0.694626	0.638925	0.713259	0	0	0	0.515506	0.57457	0.799472	0	1.07109	0	0	0.581261	0.64423	0	0	0.331972
	137.078	0	0.467345	0	0	0.293283	0	0.64654	0.291207	0.478073	0.595275	0.447555	0.470034	0	0.619721	1.17312	0.522218	0.454787	0.394	0.450884	0	0.54302	0.371317	0.508179	0	0.731534	0.556729	0.926738	0.645476	0.843534	0.499477	0	0	0.766038	0.716943	0.928187	0.906889	0.477573	0	0.674343	0.417343	0.985349	0.685073	0.852304	0	0.624408	0.74658	0.664594	0
	137.095	0.262839	0.0704384	0.175023	0.125787	0.103124	0.1788	0.0925425	0.0798203	0.06504	0.112473	0.0639387	0.0533925	0.103568	0.118349	0.237066	0.0580251	0.101744	0.14885	0.0765465	0.162111	0.237669	0.0877538	0	0.0775451	0.111119	0.110188	0.0695074	0.0739742	0.228463	0.0565444	0.239606	0.212977	0	0.19553	0.0908246	0.0826048	0.0889735	0.111727	0.10428	0.0692828	0.267285	0.143632	0.0779157	0.107109	0	0.0618784	0.0786423	0.135816
	137.107	0.0983313	0.0749132	0.141944	0.0663638	0.0747447	0.130295	0.196344	0.0578939	0.0329442	0.0864152	0.0426289	0.0514878	0.0621429	0.101135	0.146425	0.114442	0.0691891	0.0770573	0.0734027	0.155758	0.132377	0.0552559	0.0999938	0.112109	0.12964	0.0797447	0	0.0751695	0.142064	0.102093	0.187262	0.286338	0.263845	0.189863	0.175002	0.135333	0.0994434	0.0665067	0.25491	0.0511382	0.179524	0.164307	0.0747352	0.0602505	0.14074	0.0355058	0.107944	0.0963535
	137.132	0.794248	0.190087	0.456804	0.341751	0.242224	0.550328	0.260132	0.220184	0.164733	0.222221	0.19867	0.134449	0.304976	0.357199	0.658931	0.114447	0.206562	0.411598	0.167784	0.425964	0.693509	0.18041	0.0780786	0.174497	0.235206	0.369746	0.129318	0.178982	0.739663	0.09581	0.837682	0.480389	0.111	0.257874	0.141772	0.170488	0.27217	0.26737	0.0857434	0.209507	0.881699	0.283166	0.117668	0.288992	0.0872193	0.172469	0.214355	0.350613
	137.159	0	0	0	0	0.0113549	0	0	0	0	0	0	0	0	0	0.0226621	0	0.0142464	0.0218955	0	0	0	0	0	0	0	0.0232009	0	0	0	0	0	0	0	0	0	0	0	0	0	0	0.0558562	0	0	0	0	0	0	0
	137.53	0.183458	0.0178933	0.0843293	0.0743118	0.0567817	0.106763	0	0.0456239	0.0228148	0.0932916	0	0.179299	0.049495	0.161384	0.0784503	0.291798	0.0600464	0.113883	0.0241219	0.138294	0.257284	0.0731593	0	0.0480603	0.172241	0.0623604	0.0478528	0.0584749	0.156755	0	0.136949	0	0.107369	0	0	0.203896	0.0379508	0.0505552	0	0.31016	0.151623	0.133347	0	0.050218	0.249766	0.0294278	0	0.0673517
	137.923	0.149423	1.1363	0.555114	0.92949	1.53891	0.618456	0.721711	1.33723	0.954095	0.493928	0.952002	0.982413	0.724059	0.671357	0.484664	0	0.739954	0.534446	0.824381	0.817085	0.285889	0.903217	0.824681	1.19319	0.450054	0.697619	0.863694	0.803177	0.301819	0.54971	0.275928	0.324217	0.236584	0.337224	0.2791	0.458779	0.904316	0.663914	0.680193	0.669835	0.169587	0.605808	0.632846	0.977635	0.384561	0.674875	1.02571	0.873336
	137.935	0.130512	1.00099	0.534843	1.23276	1.51339	0.868085	1.40592	1.55663	1.41556	0.654468	1.70276	1.4336	1.19605	1.85484	0.437598	3.29709	0.822419	0.838506	0.972283	0.996732	0.492041	1.23171	2.49872	1.4462	2.15212	0.629469	1.35355	1.28296	0.307689	1.75592	0.310174	0.679202	1.06646	0.60927	0.855017	1.73846	1.79164	0.948659	1.55507	2.69752	0.0957685	1.02763	1.10509	0.800204	1.55807	0.981391	2.97692	1.2543
	137.953	0	0	0	0	0	0	0	0	0	0	0	0	0	0	0	0	0	0	0	0.10969	0	0	0	0	0	0	0	0	0	0	0	0	0	0	0	0	0	0	0	0	0	0	0	0	0	0	0	0
	137.965	0	0.206918	0.156937	0.223973	0.291525	0.181672	0.372753	0.249214	0.220589	0.12349	0.300314	0.282348	0.140448	0.249607	0	0.3531	0.148613	0.204169	0.148942	0.228922	0.118877	0	0.302755	0.226853	0.262997	0.147947	0.383659	0.255408	0.114292	0.375369	0	0.224825	0.183814	0.178531	0.172774	0.237306	0.3285	0.215553	0.271155	0.46032	0	0.318443	0.222608	0.236611	0.273555	0.206034	0.376372	0.246231
	137.985	0.0926904	0	0	0.343919	0.3455	0	0.280199	0.363314	0.335562	0	0.346425	0.331973	0.211836	0.329222	0.221425	0.246699	0	0	0.218178	0.23052	0.0872819	0.184587	0.34249	0.281691	0.246331	0.153759	0.235603	0.204097	0.124559	0.210456	0.118844	0.153829	0.19474	0	0.152836	0.154692	0.355998	0.211573	0.12515	0.440534	0.207515	0.122012	0.227377	0	0.118937	0.245638	0.473574	0
	137.998	1.15582	0.935121	1.53319	0.540184	1.03937	0.712909	0.156364	0.836349	0.628887	1.23911	0.372897	0.477943	0.733387	0.260365	1.12458	0	1.37329	1.27255	0.841261	0.580286	1.19338	1.25639	0	0.713532	0	1.03718	0.577442	0.538302	1.15331	0.0565402	1.5148	0.234295	0	0.637612	0.108535	0.0843786	0.277474	0.91152	0.0683696	0.136947	2.12308	0.318484	0.238506	1.4287	0	0.728821	0	0.900248
	138.018	0.535363	0.37697	0.401463	0.457943	0.600172	0.507662	0.247685	0.442326	0.240918	0.426774	0.20993	0.177448	0.39837	0.692871	0.535273	0.204787	0.39093	0.255055	0.448964	0.543733	0.373228	0.316353	0.221938	0.296055	0.231516	0.387327	0.146613	0.179041	0.316553	0.268564	0.356554	0.551425	0.271188	0.532761	0.307883	0.309393	0.646582	0.323368	0.263052	0.341548	0.437	0.216126	0.267126	0.442019	0.346901	0.220282	0.31779	0.398453
	138.03	0.261066	0	0.200736	0	0	0	0.101327	0.136036	0	0.295043	0	0.0763237	0.194584	0	0.364408	0.0967517	0	0	0	0	0.344641	0	0	0.121462	0.137058	0.338013	0.0979953	0.107427	0.328288	0	0.499588	0	0.0582425	0.323058	0	0.103718	0	0.162353	0	0	0.345216	0.105481	0.146283	0.269012	0	0	0.245289	0
	138.053	2.26264	1.61983	2.24234	0.998248	1.20516	1.1569	1.68507	1.1331	1.35941	1.51506	1.49358	2.37663	1.6097	1.07158	1.8151	1.97863	1.18203	1.10888	2.15366	1.15906	1.49901	1.26879	2.96608	1.6297	2.74302	1.71625	1.42738	2.06504	1.67377	2.43119	1.5935	1.35373	3.08327	1.99503	3.60152	1.70522	1.02096	1.52511	3.47882	1.35138	2.11925	2.874	3.6507	1.55943	3.70689	1.82128	1.7973	1.12924
	138.091	0.157033	0.0548187	0.279779	0.0793141	0.0747966	0.0985003	0.141367	0.0684655	0.0634126	0.0672494	0.0648739	0.101143	0.084061	0	0.0924149	0.185459	0.0916389	0.0797816	0.04616	0.0969905	0.0872983	0.0854111	0.056172	0.0539915	0.112982	0.0899547	0.0523739	0.0835616	0.131922	0.0800964	0.104763	0.243769	0.30215	0.127523	0.0996714	0.0861426	9.36189	0.0585599	0.293191	0.0973558	0.125726	0.22341	0.0572405	0.0613989	0.130832	0.0497506	0.0678853	0.0731998
	138.11	0	0	0.0277655	0	0	0	0	0	0	0	0	0	0	0	0	0	0	0	0	0	0.043651	0	0	0	0	0	0	0	0	0	0.0725315	0	0	0	0	0	0	0	0	0	0	0	0	0	0	0	0	0
	138.135	0.0964992	0.0290905	0.0533984	0.0485881	0.0340888	0.0763151	0	0.0280918	0.0262149	0	0.0341516	0	0.0483694	0	0.0714946	0	0.0285135	0.0482303	0.0335737	0.0556543	0.103866	0.0252214	0	0.0286873	0	0.0449828	0	0	0.0923594	0	0.120893	0.106503	0.0746317	0	0	0	0	0.0226278	0.0637389	0	0.095799	0.0517236	0	0.03461	0	0	0	0.0476455
	138.512	0	0.0234979	0.0138846	0.0357016	0.0113639	0	0	0.0526766	0.0304467	0	0.0623362	0.0286318	0.0334006	0	0	0	0	0.0131558	0	0.0508866	0	0.00976442	0	0.0244711	0	0	0.0591263	0.0405931	0	0	0	0	0	0	0	0	0	0.0479212	0	0	0.027943	0.0641446	0	0.037962	0	0.0264052	0	0.048813
	138.521	0	0.0246175	0.0469952	0	0.0596626	0.0471837	0	0.0368747	0	0.0398085	0	0	0.0322498	0	0.0401088	0	0.0295355	0.0166649	0.0556108	0.0651996	0.0255926	0.0284809	0	0.0261598	0	0.0420857	0	0	0	0	0	0	0	0	0	0.0492286	0.0890239	0.0252924	0	0	0	0	0	0	0	0	0	0
	138.531	0	0	0	0	0	0.0430233	0	0.0184383	0	0	0	0	0	0	0.0418536	0	0.0162963	0.0114033	0	0	0.0361322	0.0146485	0	0	0	0	0	0	0.0219949	0	0	0	0	0	0	0	0	0	0	0	0.0399209	0	0	0	0	0	0	0
	138.557	0	0	0	0	0.0113656	0	0	0	0	0	0	0	0	0	0.0244152	0	0	0.0122819	0	0	0	0.00976658	0	0	0	0	0	0	0	0	0.0302289	0	0	0	0	0	0	0	0	0	0.0339342	0	0	0	0	0	0	0
	138.582	0	0	0	0	0.011366	0	0	0	0	0	0	0	0	0	0	0	0	0	0	0	0	0.00976712	0	0	0	0	0	0	0	0	0	0	0	0	0	0	0	0	0	0	0	0	0	0	0	0	0	0
	138.883	0	0.0179065	0	0	0	0	0	0	0	0	0	0	0	0	0	0	0	0	0	0	0	0	0	0	0	0	0	0	0	0	0	0	0	0	0	0	0	0	0	0	0	0	0	0	0	0	0	0
	138.906	4.47976	2.69046	2.31383	2.13284	1.80539	1.98499	1.26633	2.17865	2.01517	1.8919	2.00153	2.76078	2.59658	0.695013	2.95609	1.01955	1.99151	1.88291	2.11664	2.60192	2.117	1.85263	1.28116	2.18612	1.14656	2.28032	1.92338	3.21691	2.38613	1.56885	4.06908	0.582248	0.87022	0.60929	0.974481	0.877387	1.05532	3.08486	2.48483	1.11567	3.3417	2.41338	2.97162	2.29934	1.50459	3.0273	1.13437	2.63783
	138.924	0	0	0.116441	0.109125	0	0	0.135143	0.125576	0.113367	0	0.111058	0.13556	0.107137	0	0	0	0	0	0.0808048	0	0	0	0.157577	0	0	0	0.123537	0	0	0.15076	0	0	0	0	0	0.133631	0.124387	0	0.141395	0.201351	0	0.0869337	0	0	0.164534	0.106669	0	0
	138.935	0	0.141021	0	0.183537	0.21503	0.165196	0.240259	0.191444	0.180212	0.162013	0.221276	0.168024	0.137094	0.275423	0.0994109	0.524316	0.150772	0.126359	0.162663	0.160638	0.124978	0.161183	0.368596	0.206809	0.320445	0.114676	0.175956	0.201811	0.111468	0.23085	0	0.203552	0.263986	0.235215	0.219256	0.277816	0.250089	0.141135	0.288588	0.366399	0.0578932	0.166631	0.157405	0.203253	0.380609	0.133089	0.430615	0.198811
	138.958	0.0681383	0.171245	0.150635	0.204383	0.243458	0.115227	0.332865	0.223068	0.203913	0.182614	0.203349	0.212904	0.185487	0.187201	0.134294	0.204893	0.147723	0.161471	0.123837	0.190861	0.117453	0.141655	0.286385	0.209352	0.187082	0.148068	0.306258	0.158827	0.155476	0.260686	0.120933	0.170417	0.169318	0.181371	0.117378	0.203969	0.243548	0.177091	0.24223	0.339998	0.185663	0.209076	0.178073	0.207727	0.241846	0.117856	0.331846	0.187194
[truncated: 14,935 more rows]
[truncated: 8 more columns]
